# Supplementary material for: Anti-Vibrio parahaemolyticus compounds from Streptomyces parvus based on Pan-genome and subtractive proteomics
Source: Front Microbiol. 2023 Jul 6;14:1218176. doi: 10.3389/fmicb.2023.1218176 (PMC10361664; doi:10.3389/fmicb.2023.1218176)
Supplement: Supplementary file 1 [file Data_Sheet_1.zip]

Archive with 8 entries (8 files):
- Figure S1.TIF
- Figure S2.TIF
- Supplementary material contents.DOCX
- Table S1.XLS
- Table S2.XLS
- Table S3.XLS
- Table S4.XLS
- Table S5.XLS
