# Supplementary material for: Anti-Vibrio parahaemolyticus compounds from Streptomyces parvus based on Pan-genome and subtractive proteomics
Source: Front Microbiol. 2023 Jul 6;14:1218176. doi: 10.3389/fmicb.2023.1218176 (PMC10361664; doi:10.3389/fmicb.2023.1218176)
Supplement: Supplementary file 1 [file Data_Sheet_1.zip › Table S1.XLS]

## Sheet: Sheet1
#Organism Name	Organism Groups	Strain	BioSample	BioProject	Assembly	Level	Size(Mb)	GC%	Replicons	WGS	Scaffolds	CDS	Release Date	GenBank FTP	RefSeq FTP	Genes	Host	Modify Date	other RNA	Pseudogene	RefSeq category	rRNA	tRNA
Vibrio parahaemolyticus	Bacteria;Proteobacteria;Gammaproteobacteria	RIMD 2210633	SAMD00058707	PRJNA360	GCA_000196095.1	Complete	5.16577	45.4	chromosome 1:NC_004603.1/BA000031.2; chromosome 2:NC_004605.1/BA000032.2		2	4519	2003-03-05T00:00:00Z	ftp://ftp.ncbi.nlm.nih.gov/genomes/all/GCA/000/196/095/GCA_000196095.1_ASM19609v1	ftp://ftp.ncbi.nlm.nih.gov/genomes/all/GCF/000/196/095/GCF_000196095.1_ASM19609v1	4735	human	2022-04-14T00:00:00Z	4	51	representative	34	127
Vibrio parahaemolyticus	Bacteria;Proteobacteria;Gammaproteobacteria	FORC_023	SAMN03701448	PRJNA284329	GCA_001758605.1	Complete	5.01521	45.4351	chromosome 1:NZ_CP012950.1/CP012950.1; chromosome 2:NZ_CP012951.1/CP012951.1		2	4420	2016-10-11T00:00:00Z		ftp://ftp.ncbi.nlm.nih.gov/genomes/all/GCF/001/758/605/GCF_001758605.1_ASM175860v1	4620	Homo sapiens	2022-10-09T00:00:00Z	4	28		37	131
Vibrio parahaemolyticus	Bacteria;Proteobacteria;Gammaproteobacteria	FORC_014	SAMN03457164	PRJNA280138	GCA_001636035.1	Complete	5.28996	45.347	chromosome 1:NZ_CP011406.1/CP011406.1; chromosome 2:NZ_CP011407.1/CP011407.1; plasmid pFORC14:NZ_CP011408.1/CP011408.1		3	4709	2016-05-02T00:00:00Z		ftp://ftp.ncbi.nlm.nih.gov/genomes/all/GCF/001/636/035/GCF_001636035.1_ASM163603v1	4944	toothfish	2021-11-19T00:00:00Z	4	73		33	125
Vibrio parahaemolyticus	Bacteria;Proteobacteria;Gammaproteobacteria	D3112	SAMN10591529	PRJNA510278	GCA_004194515.1	Complete	5.28629	45.3414	chromosome 1:NZ_CP034565.1/CP034565.1; chromosome 2:NZ_CP034566.1/CP034566.1; plasmid p1:NZ_CP034567.1/CP034567.1; plasmid p2:NZ_CP034568.1/CP034568.1		4	4702	2019-02-14T00:00:00Z		ftp://ftp.ncbi.nlm.nih.gov/genomes/all/GCF/004/194/515/GCF_004194515.1_ASM419451v1	4941	human	2022-03-08T00:00:00Z	4	66		37	132
Vibrio parahaemolyticus	Bacteria;Proteobacteria;Gammaproteobacteria	UCM-V493	SAMN03081521	PRJNA229758	GCA_000568495.1	Complete	5.23257	45.3212	chromosome 1:NZ_CP007004.1/CP007004.1; chromosome 2:NZ_CP007005.1/CP007005.1; plasmid pVPUCMV:NZ_CP007006.1/CP007006.1		3	4658	2014-02-12T00:00:00Z	ftp://ftp.ncbi.nlm.nih.gov/genomes/all/GCA/000/568/495/GCA_000568495.1_ASM56849v1	ftp://ftp.ncbi.nlm.nih.gov/genomes/all/GCF/000/568/495/GCF_000568495.1_ASM56849v1	4877	human	2022-01-20T00:00:00Z	4	67		28	120
Vibrio parahaemolyticus	Bacteria;Proteobacteria;Gammaproteobacteria	FDA_R31	SAMN02179882	PRJNA203445	GCA_000430405.1	Complete	5.22356	45.3287	chromosome I:NC_021847.1/CP006004.1; chromosome II:NC_021821.1/CP006005.1		2	4613	2013-07-16T00:00:00Z	ftp://ftp.ncbi.nlm.nih.gov/genomes/all/GCA/000/430/405/GCA_000430405.1_ASM43040v1	ftp://ftp.ncbi.nlm.nih.gov/genomes/all/GCF/000/430/405/GCF_000430405.1_ASM43040v1	4847	human	2022-01-20T00:00:00Z	5	62		37	130
Vibrio parahaemolyticus	Bacteria;Proteobacteria;Gammaproteobacteria	CDC_K4557	SAMN02179884	PRJNA203445	GCA_000430425.1	Complete	5.13858	45.3352	chromosome I:NC_021848.1/CP006008.1; chromosome II:NC_021822.1/CP006007.1		2	4519	2013-07-16T00:00:00Z	ftp://ftp.ncbi.nlm.nih.gov/genomes/all/GCA/000/430/425/GCA_000430425.1_ASM43042v1	ftp://ftp.ncbi.nlm.nih.gov/genomes/all/GCF/000/430/425/GCF_000430425.1_ASM43042v1	4717	Homo sapiens	2022-01-20T00:00:00Z	5	30		34	129
Vibrio parahaemolyticus	Bacteria;Proteobacteria;Gammaproteobacteria	10329	SAMN02952920	PRJNA541971	GCA_009649015.1	Complete	5.14409	45.3	chromosome 1:NZ_CP045794.1/CP045794.1; chromosome 2:NZ_CP045795.1/CP045795.1		2	4571	2019-11-11T00:00:00Z		ftp://ftp.ncbi.nlm.nih.gov/genomes/all/GCF/009/649/015/GCF_009649015.1_ASM964901v1	4768	Homo sapiens	2022-06-30T00:00:00Z	4	39		28	126
Vibrio parahaemolyticus	Bacteria;Proteobacteria;Gammaproteobacteria	BB22OP	SAMN02604302	PRJNA170885	GCA_000328405.1	Complete	5.10352	45.3292	chromosome 1:NC_019955.1/CP003972.1; chromosome 2:NC_019971.1/CP003973.1		2	4483	2012-12-21T00:00:00Z	ftp://ftp.ncbi.nlm.nih.gov/genomes/all/GCA/000/328/405/GCA_000328405.1_ASM32840v1	ftp://ftp.ncbi.nlm.nih.gov/genomes/all/GCF/000/328/405/GCF_000328405.1_ASM32840v1	4689	human	2022-02-20T00:00:00Z	4	42		34	126
Vibrio parahaemolyticus	Bacteria;Proteobacteria;Gammaproteobacteria	PB1937	SAMN07267286	PRJNA391392	GCA_003351885.1	Complete	5.58019	45.341	chromosome I:NZ_CP022243.1/CP022243.1; chromosome II:NZ_CP022244.1/CP022244.1; plasmid p1937-1:NZ_CP022245.1/CP022245.1; plasmid p1937-2:NZ_CP022246.1/CP022246.1		4	4804	2018-08-01T00:00:00Z		ftp://ftp.ncbi.nlm.nih.gov/genomes/all/GCF/003/351/885/GCF_003351885.1_ASM335188v1	5210	human	2022-03-04T00:00:00Z	5	240		34	127
Vibrio parahaemolyticus	Bacteria;Proteobacteria;Gammaproteobacteria	VP17	SAMN17188294	PRJNA503785	GCA_021730045.1	Complete	5.64889	45.3514	chromosome I:NZ_CP068633.1/CP068633.1; chromosome II:NZ_CP068634.1/CP068634.1; plasmid pVP17-1:NZ_CP068635.1/CP068635.1; plasmid pVP17-2:NZ_CP068636.1/CP068636.1; plasmid pVP17-3:NZ_CP068637.1/CP068637.1		5	4879	2022-01-31T00:00:00Z	ftp://ftp.ncbi.nlm.nih.gov/genomes/all/GCA/021/730/045/GCA_021730045.1_ASM2173004v1	ftp://ftp.ncbi.nlm.nih.gov/genomes/all/GCF/021/730/045/GCF_021730045.1_ASM2173004v1	5292	Penaeus vannamei	2022-02-04T00:00:00Z	5	247		34	127
Vibrio parahaemolyticus	Bacteria;Proteobacteria;Gammaproteobacteria	Vb0624	SAMN12123413	PRJNA550287	GCA_006517795.1	Complete	5.3835	45.3339	chromosome 1:NZ_CP041202.1/CP041202.1; chromosome 2:NZ_CP041201.1/CP041201.1		2	4821	2019-07-01T00:00:00Z		ftp://ftp.ncbi.nlm.nih.gov/genomes/all/GCF/006/517/795/GCF_006517795.1_ASM651779v1	5010	human	2022-08-24T00:00:00Z	4	40		37	108
Vibrio parahaemolyticus	Bacteria;Proteobacteria;Gammaproteobacteria	2012AW-0224	SAMN12648278	PRJNA266293	GCA_009764055.1	Complete	5.42573	45.2161	chromosome 1:NZ_CP046831.1/CP046831.1; chromosome 2:NZ_CP046829.1/CP046829.1; plasmid unnamed1:NZ_CP046830.1/CP046830.1		3	4887	2019-12-18T00:00:00Z		ftp://ftp.ncbi.nlm.nih.gov/genomes/all/GCF/009/764/055/GCF_009764055.1_ASM976405v1	5147	human	2022-03-23T00:00:00Z	4	88		37	131
Vibrio parahaemolyticus	Bacteria;Proteobacteria;Gammaproteobacteria	VP157	SAMN17188296	PRJNA503785	GCA_021730085.1	Complete	5.54988	45.2196	chromosome I:NZ_CP068641.1/CP068641.1; chromosome II:NZ_CP068642.1/CP068642.1; plasmid pVP157-1:NZ_CP068643.1/CP068643.1; plasmid pVP157-2:NZ_CP068644.1/CP068644.1; plasmid pVP157-3:NZ_CP068645.1/CP068645.1; plasmid pVP157-4:NZ_CP068646.1/CP068646.1		6	5110	2022-01-31T00:00:00Z	ftp://ftp.ncbi.nlm.nih.gov/genomes/all/GCA/021/730/085/GCA_021730085.1_ASM2173008v1	ftp://ftp.ncbi.nlm.nih.gov/genomes/all/GCF/021/730/085/GCF_021730085.1_ASM2173008v1	5371	Penaeus vannamei	2022-02-04T00:00:00Z	4	86		37	134
Vibrio parahaemolyticus	Bacteria;Proteobacteria;Gammaproteobacteria	TJA114	SAMN15755100	PRJNA655788	GCA_014217295.1	Complete	5.56888	45.1997	chromosome 1:NZ_CP060087.1/CP060087.1; chromosome 2:NZ_CP060088.1/CP060088.1; plasmid p114-1:NZ_CP060089.1/CP060089.1; plasmid p114-2:NZ_CP060090.1/CP060090.1; plasmid p114-3:NZ_CP060091.1/CP060091.1		5	4953	2020-08-17T00:00:00Z	ftp://ftp.ncbi.nlm.nih.gov/genomes/all/GCA/014/217/295/GCA_014217295.1_ASM1421729v1	ftp://ftp.ncbi.nlm.nih.gov/genomes/all/GCF/014/217/295/GCF_014217295.1_ASM1421729v1	5179	Penaeus vannamei	2021-12-17T00:00:00Z	4	53		37	132
Vibrio parahaemolyticus	Bacteria;Proteobacteria;Gammaproteobacteria	XMM117	SAMN15889510	PRJNA633360	GCA_023205935.1	Complete	5.67285	45.0466	chromosome I:NZ_CP064037.1/CP064037.1; chromosome II:NZ_CP064038.1/CP064038.1; plasmid pXMM117-1:NZ_CP064039.1/CP064039.1; plasmid pXMM117-2:NZ_CP064040.1/CP064040.1		4	4876	2022-05-02T00:00:00Z	ftp://ftp.ncbi.nlm.nih.gov/genomes/all/GCA/023/205/935/GCA_023205935.1_ASM2320593v1	ftp://ftp.ncbi.nlm.nih.gov/genomes/all/GCF/023/205/935/GCF_023205935.1_ASM2320593v1	5294	human	2022-05-03T00:00:00Z	5	242		37	134
Vibrio parahaemolyticus	Bacteria;Proteobacteria;Gammaproteobacteria	XMO116	SAMN15889509	PRJNA633360	GCA_023205955.1	Complete	5.4661	45.1782	chromosome I:NZ_CP064041.1/CP064041.1; chromosome II:NZ_CP064042.1/CP064042.1; plasmid pXMO116-1:NZ_CP064043.1/CP064043.1		3	4784	2022-05-02T00:00:00Z	ftp://ftp.ncbi.nlm.nih.gov/genomes/all/GCA/023/205/955/GCA_023205955.1_ASM2320595v1	ftp://ftp.ncbi.nlm.nih.gov/genomes/all/GCF/023/205/955/GCF_023205955.1_ASM2320595v1	5053	human	2022-05-03T00:00:00Z	5	92		37	135
Vibrio parahaemolyticus	Bacteria;Proteobacteria;Gammaproteobacteria	160807	SAMN09878947	PRJNA487190	GCA_003691525.1	Complete	5.39611	45.2572	chromosome 1:NZ_CP033141.1/CP033141.1; chromosome 2:NZ_CP033142.1/CP033142.1; plasmid pVPWZ1:NZ_CP033143.1/CP033143.1		3	4785	2018-10-28T00:00:00Z		ftp://ftp.ncbi.nlm.nih.gov/genomes/all/GCF/003/691/525/GCF_003691525.1_ASM369152v1	5018	Penaeus vannamei	2022-03-13T00:00:00Z	4	60		37	132
Vibrio parahaemolyticus	Bacteria;Proteobacteria;Gammaproteobacteria	20151116002-3	SAMN10436807	PRJNA503785	GCA_009883895.1	Complete	5.45685	45.2427	chromosome I:NZ_CP034305.1/CP034305.1; chromosome II:NZ_CP034306.1/CP034306.1; plasmid pVPGX2015-1:NZ_CP034307.1/CP034307.1; plasmid pVPGX2015-2:NZ_CP034308.1/CP034308.1		4	4781	2020-01-15T00:00:00Z		ftp://ftp.ncbi.nlm.nih.gov/genomes/all/GCF/009/883/895/GCF_009883895.1_ASM988389v1	5086	Penaeus japonicus	2022-01-28T00:00:00Z	4	130		37	134
Vibrio parahaemolyticus	Bacteria;Proteobacteria;Gammaproteobacteria	20160303005-1	SAMN10436808	PRJNA503785	GCA_009883875.1	Complete	5.97011	45.1523	chromosome I:NZ_CP034298.1/CP034298.1; chromosome II:NZ_CP034299.1/CP034299.1; plasmid pVPSD2016-1:NZ_CP034300.1/CP034300.1; plasmid pVPSD2016-2:NZ_CP034301.1/CP034301.1; plasmid pVPSD2016-3:NZ_CP034302.1/CP034302.1; plasmid pVPSD2016-4:NZ_CP034303.1/CP034303.1; plasmid pVPSD2016-5:NZ_CP034304.1/CP034304.1		7	5340	2020-01-15T00:00:00Z		ftp://ftp.ncbi.nlm.nih.gov/genomes/all/GCF/009/883/875/GCF_009883875.1_ASM988387v1	5601	Penaeus vannamei	2022-01-28T00:00:00Z	4	93		34	130
Vibrio parahaemolyticus	Bacteria;Proteobacteria;Gammaproteobacteria	LVP1	SAMN11579495	PRJNA541191	GCA_013393845.1	Complete	5.31064	45.2035	chromosome 1:NZ_CP040100.1/CP040100.1; chromosome 2:NZ_CP040099.1/CP040099.1		2	4803	2020-07-08T00:00:00Z	ftp://ftp.ncbi.nlm.nih.gov/genomes/all/GCA/013/393/845/GCA_013393845.1_ASM1339384v1	ftp://ftp.ncbi.nlm.nih.gov/genomes/all/GCF/013/393/845/GCF_013393845.1_ASM1339384v1	5045	human	2022-08-05T00:00:00Z	4	69		37	132
Vibrio parahaemolyticus	Bacteria;Proteobacteria;Gammaproteobacteria	R13	SAMN08774111	PRJNA439331	GCA_003119375.1	Complete	5.44128	45.2718	chromosome 1:NZ_CP028342.1/CP028342.1; chromosome 2:NZ_CP028343.1/CP028343.1; plasmid pVpR13_19Kb:NZ_CP028344.1/CP028344.1; plasmid pVpR13_55Kb:NZ_CP028345.1/CP028345.1; plasmid pVpR13_71Kb:NZ_CP028346.1/CP028346.1		5	4764	2018-05-11T00:00:00Z		ftp://ftp.ncbi.nlm.nih.gov/genomes/all/GCF/003/119/375/GCF_003119375.1_ASM311937v1	4980	Penaeus vannamei	2022-07-11T00:00:00Z	4	44		36	132
Vibrio parahaemolyticus	Bacteria;Proteobacteria;Gammaproteobacteria	R14	SAMN08744595	PRJNA439331	GCA_003076895.1	Complete	5.44414	45.2695	chromosome 1:NZ_CP028141.1/CP028141.1; chromosome 2:NZ_CP028142.1/CP028142.1; plasmid pVpR14_20Kb:NZ_CP028143.1/CP028143.1; plasmid pVpR14_56Kb:NZ_CP028144.1/CP028144.1; plasmid pVpR14_74Kb:NZ_CP028145.1/CP028145.1		5	4770	2018-05-02T00:00:00Z		ftp://ftp.ncbi.nlm.nih.gov/genomes/all/GCF/003/076/895/GCF_003076895.1_ASM307689v1	4988	Penaeus vannamei	2022-07-11T00:00:00Z	4	45		37	132
Vibrio parahaemolyticus	Bacteria;Proteobacteria;Gammaproteobacteria	MAVP-R	SAMN06042545	PRJNA263814	GCA_002220985.3	Complete	5.24941	45.1696	chromosome 1:NZ_CP022552.2/CP022552.2; chromosome 2:NZ_CP022553.2/CP022553.2		2	4680	2017-07-25T00:00:00Z		ftp://ftp.ncbi.nlm.nih.gov/genomes/all/GCF/002/220/985/GCF_002220985.3_HGAP	4873	Homo sapiens	2022-02-11T00:00:00Z	4	43		25	121
Vibrio parahaemolyticus	Bacteria;Proteobacteria;Gammaproteobacteria	64	SAMN18394829	PRJNA716109	GCA_019321785.1	Complete	5.42701	45.2718	chromosome 1:NZ_CP074415.1/CP074415.1; chromosome 2:NZ_CP074416.1/CP074416.1; plasmid unnamed1:NZ_CP074417.1/CP074417.1; plasmid unnamed2:NZ_CP074418.1/CP074418.1		4	4915	2021-07-22T00:00:00Z	ftp://ftp.ncbi.nlm.nih.gov/genomes/all/GCA/019/321/785/GCA_019321785.1_ASM1932178v1	ftp://ftp.ncbi.nlm.nih.gov/genomes/all/GCF/019/321/785/GCF_019321785.1_ASM1932178v1	5265	Penaeus vannamei	2022-08-13T00:00:00Z	4	183		34	129
Vibrio parahaemolyticus	Bacteria;Proteobacteria;Gammaproteobacteria	MVP1	SAMN06061934	PRJNA355061	GCA_001996365.2	Complete	5.38921	45.2729	chromosome 1:NZ_CP043421.1/CP043421.1; chromosome 2:NZ_CP043422.1/CP043422.1; plasmid pVa:NZ_CP043423.1/CP043423.1		3	4760	2019-08-28T00:00:00Z		ftp://ftp.ncbi.nlm.nih.gov/genomes/all/GCF/001/996/365/GCF_001996365.2_ASM199636v2	5014	human	2022-10-03T00:00:00Z	4	84		37	129
Vibrio parahaemolyticus	Bacteria;Proteobacteria;Gammaproteobacteria	CHN25	SAMN03325855	PRJNA274308	GCA_001700835.1	Complete	5.4434	45.1939	chromosome 1:NZ_CP010883.1/CP010883.1; chromosome 2:NZ_CP010884.1/CP010884.1; plasmid P1:NZ_CP010885.1/CP010885.1; plasmid P2:NZ_CP010886.1/CP010886.1; plasmid P3:NZ_CP010887.1/CP010887.1		5	4817	2016-08-09T00:00:00Z		ftp://ftp.ncbi.nlm.nih.gov/genomes/all/GCF/001/700/835/GCF_001700835.1_ASM170083v1	5017	Shrimps	2022-10-09T00:00:00Z	5	60		28	107
Vibrio parahaemolyticus	Bacteria;Proteobacteria;Gammaproteobacteria	FORC_072	SAMN07629020	PRJNA404039	GCA_003612695.1	Complete	5.18824	45.3032	chromosome 1:NZ_CP023472.1/CP023472.1; chromosome 2:NZ_CP023473.1/CP023473.1		2	4616	2018-10-04T00:00:00Z		ftp://ftp.ncbi.nlm.nih.gov/genomes/all/GCF/003/612/695/GCF_003612695.1_ASM361269v1	4860	human	2022-03-05T00:00:00Z	5	70		37	132
Vibrio parahaemolyticus	Bacteria;Proteobacteria;Gammaproteobacteria	2013V-1136	SAMN12648283	PRJNA266293	GCA_009763605.1	Complete	5.17059	45.3029	chromosome 1:NZ_CP046785.1/CP046785.1; chromosome 2:NZ_CP046786.1/CP046786.1		2	4532	2019-12-18T00:00:00Z		ftp://ftp.ncbi.nlm.nih.gov/genomes/all/GCF/009/763/605/GCF_009763605.1_ASM976360v1	4814	human	2022-01-02T00:00:00Z	4	115		34	129
Vibrio parahaemolyticus	Bacteria;Proteobacteria;Gammaproteobacteria	20130629002S01	SAMN06310878	PRJNA371680	GCA_003085735.1	Complete	5.40482	45.357	chromosome I:NZ_CP020034.1/CP020034.1; chromosome II:NZ_CP020035.1/CP020035.1; plasmid pVPGX1:NZ_CP020036.1/CP020036.1; plasmid pVPGX2:NZ_CP020037.1/CP020037.1		4	4840	2018-05-02T00:00:00Z		ftp://ftp.ncbi.nlm.nih.gov/genomes/all/GCF/003/085/735/GCF_003085735.1_ASM308573v1	5073	Penaeus vannamei	2022-10-10T00:00:00Z	4	58		37	134
Vibrio parahaemolyticus	Bacteria;Proteobacteria;Gammaproteobacteria	GL-601	SAMN28511831	PRJNA839109	GCA_025917745.1	Complete	5.44611	45.3213	chromosome 1:NZ_CP097873.1/CP097873.1; chromosome 2:NZ_CP097874.1/CP097874.1; plasmid pva1:NZ_CP097871.1/CP097871.1; plasmid pva2:NZ_CP097872.1/CP097872.1		4	4847	2022-10-31T00:00:00Z		ftp://ftp.ncbi.nlm.nih.gov/genomes/all/GCF/025/917/745/GCF_025917745.1_ASM2591774v1	5076	Penaeus vannamei	2022-11-02T00:00:00Z	5	0		37	133
Vibrio parahaemolyticus	Bacteria;Proteobacteria;Gammaproteobacteria	17-VB00214	SAMN16252940	PRJNA665365	GCA_025920045.1	Complete	5.18505	45.2695	chromosome 1:NZ_CP062153.1/CP062153.1; chromosome 2:NZ_CP062154.1/CP062154.1		2	4535	2022-10-31T00:00:00Z		ftp://ftp.ncbi.nlm.nih.gov/genomes/all/GCF/025/920/045/GCF_025920045.1_ASM2592004v1	4758	human	2022-11-02T00:00:00Z	4	0		37	133
Vibrio parahaemolyticus	Bacteria;Proteobacteria;Gammaproteobacteria	FORC_006	SAMN03140318	PRJNA261558	GCA_001304775.1	Complete	5.0941	45.3349	chromosome 1:NZ_CP009765.1/CP009765.1; chromosome 2:NZ_CP009766.1/CP009766.1		2	4581	2015-10-01T00:00:00Z		ftp://ftp.ncbi.nlm.nih.gov/genomes/all/GCF/001/304/775/GCF_001304775.1_ASM130477v1	4809	human	2021-11-15T00:00:00Z	4	55		37	132
Vibrio parahaemolyticus	Bacteria;Proteobacteria;Gammaproteobacteria	2013V-1174	SAMN12648281	PRJNA266293	GCA_009763625.1	Complete	5.1637	45.2347	chromosome 1:NZ_CP046787.1/CP046787.1; chromosome 2:NZ_CP046788.1/CP046788.1		2	4566	2019-12-18T00:00:00Z		ftp://ftp.ncbi.nlm.nih.gov/genomes/all/GCF/009/763/625/GCF_009763625.1_ASM976362v1	4808	human	2022-03-23T00:00:00Z	5	71		34	132
Vibrio parahaemolyticus	Bacteria;Proteobacteria;Gammaproteobacteria	MAVP-Q	SAMN05579852	PRJNA263814	GCA_002209725.2	Complete	5.25729	45.3	chromosome 1:NZ_CP022473.1/CP022473.1; chromosome 2:NZ_CP022472.1/CP022472.1		2	4699	2017-07-19T00:00:00Z		ftp://ftp.ncbi.nlm.nih.gov/genomes/all/GCF/002/209/725/GCF_002209725.2_ASM220972v2	4928	Homo sapiens	2022-02-11T00:00:00Z	4	49		41	135
Vibrio parahaemolyticus	Bacteria;Proteobacteria;Gammaproteobacteria	20140829008-1	SAMN10436796	PRJNA503785	GCA_009883855.1	Complete	5.4206	45.348	chromosome I:NZ_CP034294.1/CP034294.1; chromosome II:NZ_CP034295.1/CP034295.1; plasmid pVPGD2014-1:NZ_CP034296.1/CP034296.1; plasmid pVPGD2014-2:NZ_CP034297.1/CP034297.1		4	4793	2020-01-15T00:00:00Z		ftp://ftp.ncbi.nlm.nih.gov/genomes/all/GCF/009/883/855/GCF_009883855.1_ASM988385v1	5038	Penaeus vannamei	2022-01-28T00:00:00Z	5	79		34	127
Vibrio parahaemolyticus	Bacteria;Proteobacteria;Gammaproteobacteria	FORC_022	SAMN04241617	PRJNA301198	GCA_001879585.1	Complete	5.33969	45.2571	chromosome 1:NZ_CP013248.1/CP013248.1; chromosome 2:NZ_CP013249.1/CP013249.1; plasmid unnamed:NZ_CP013250.1/CP013250.1		3	4759	2016-11-16T00:00:00Z		ftp://ftp.ncbi.nlm.nih.gov/genomes/all/GCF/001/879/585/GCF_001879585.1_ASM187958v1	5003	human	2022-10-09T00:00:00Z	4	70		37	133
Vibrio parahaemolyticus	Bacteria;Proteobacteria;Gammaproteobacteria	16-VB00198	SAMN28232995	PRJNA837871	GCA_025917705.1	Complete	5.9863	44.1771	chromosome 1:NZ_CP097355.1/CP097355.1; chromosome 2:NZ_CP097356.1/CP097356.1; plasmid pVP-16-VB00198-1:NZ_CP097357.1/CP097357.1; plasmid pVP-16-VB00198-2:NZ_CP097358.1/CP097358.1		4	5553	2022-10-31T00:00:00Z		ftp://ftp.ncbi.nlm.nih.gov/genomes/all/GCF/025/917/705/GCF_025917705.1_ASM2591770v1	5866	human	2022-11-02T00:00:00Z	5	0		37	219
Vibrio parahaemolyticus	Bacteria;Proteobacteria;Gammaproteobacteria	LH24	SAMN17188316	PRJNA503785	GCA_021729965.1	Complete	5.44754	45.3234	chromosome I:NZ_CP068622.1/CP068622.1; chromosome II:NZ_CP068623.1/CP068623.1; plasmid pLH24-1:NZ_CP068624.1/CP068624.1; plasmid pLH24-2:NZ_CP068625.1/CP068625.1; plasmid pLH24-3:NZ_CP068626.1/CP068626.1		5	4847	2022-01-31T00:00:00Z	ftp://ftp.ncbi.nlm.nih.gov/genomes/all/GCA/021/729/965/GCA_021729965.1_ASM2172996v1	ftp://ftp.ncbi.nlm.nih.gov/genomes/all/GCF/021/729/965/GCF_021729965.1_ASM2172996v1	5098	Penaeus vannamei	2022-02-04T00:00:00Z	4	78		37	132
Vibrio parahaemolyticus	Bacteria;Proteobacteria;Gammaproteobacteria	TJ-187	SAMN17188309	PRJNA503785	GCA_021730025.1	Complete	5.46691	45.2809	chromosome I:NZ_CP068647.1/CP068647.1; chromosome II:NZ_CP068648.1/CP068648.1; plasmid pTJ187-1:NZ_CP068649.1/CP068649.1; plasmid pTJ187-2:NZ_CP068650.1/CP068650.1; plasmid pTJ187-3:NZ_CP068651.1/CP068651.1		5	4856	2022-01-31T00:00:00Z	ftp://ftp.ncbi.nlm.nih.gov/genomes/all/GCA/021/730/025/GCA_021730025.1_ASM2173002v1	ftp://ftp.ncbi.nlm.nih.gov/genomes/all/GCF/021/730/025/GCF_021730025.1_ASM2173002v1	5118	Penaeus vannamei	2022-02-04T00:00:00Z	4	89		37	132
Vibrio parahaemolyticus	Bacteria;Proteobacteria;Gammaproteobacteria	DLM1799	SAMN15889555	PRJNA633360	GCA_023205915.1	Complete	5.11932	45.369	chromosome I:NZ_CP064035.1/CP064035.1; chromosome II:NZ_CP064036.1/CP064036.1		2	4502	2022-05-02T00:00:00Z	ftp://ftp.ncbi.nlm.nih.gov/genomes/all/GCA/023/205/915/GCA_023205915.1_ASM2320591v1	ftp://ftp.ncbi.nlm.nih.gov/genomes/all/GCF/023/205/915/GCF_023205915.1_ASM2320591v1	4698	human	2022-05-03T00:00:00Z	4	22		37	133
Vibrio parahaemolyticus	Bacteria;Proteobacteria;Gammaproteobacteria	FORC_004	SAMN03140317	PRJNA259940	GCA_001433415.1	Complete	5.17166	45.4866	chromosome 1:NZ_CP009847.1/CP009847.1; chromosome 2:NZ_CP009848.1/CP009848.1; plasmid pFORC4:NZ_CP009849.1/CP009849.1		3	4600	2015-11-05T00:00:00Z		ftp://ftp.ncbi.nlm.nih.gov/genomes/all/GCF/001/433/415/GCF_001433415.1_ASM143341v1	4821	human	2022-10-09T00:00:00Z	4	47		38	132
Vibrio parahaemolyticus	Bacteria;Proteobacteria;Gammaproteobacteria	2013V-1146	SAMN12648282	PRJNA266293	GCA_009763645.1	Complete	5.19713	45.3	chromosome 1:NZ_CP046808.1/CP046808.1; chromosome 2:NZ_CP046809.1/CP046809.1		2	4623	2019-12-18T00:00:00Z		ftp://ftp.ncbi.nlm.nih.gov/genomes/all/GCF/009/763/645/GCF_009763645.1_ASM976364v1	4836	human	2022-03-23T00:00:00Z	4	42		37	130
Vibrio parahaemolyticus	Bacteria;Proteobacteria;Gammaproteobacteria	20140624012-1	SAMN10436897	PRJNA503785	GCA_009883815.1	Complete	5.34787	45.3228	chromosome I:NZ_CP034285.1/CP034285.1; chromosome II:NZ_CP034286.1/CP034286.1; plasmid pVPHB2014-1:NZ_CP034287.1/CP034287.1; plasmid pVPHB2014-2:NZ_CP034288.1/CP034288.1		4	4690	2020-01-15T00:00:00Z		ftp://ftp.ncbi.nlm.nih.gov/genomes/all/GCF/009/883/815/GCF_009883815.1_ASM988381v1	4954	Penaeus vannamei	2022-01-28T00:00:00Z	4	91		37	132
Vibrio parahaemolyticus	Bacteria;Proteobacteria;Gammaproteobacteria	2012AW-0353	SAMN12648300	PRJNA266293	GCA_009763445.1	Complete	5.08721	45.369	chromosome 1:NZ_CP046763.1/CP046763.1; chromosome 2:NZ_CP046764.1/CP046764.1		2	4481	2019-12-18T00:00:00Z		ftp://ftp.ncbi.nlm.nih.gov/genomes/all/GCF/009/763/445/GCF_009763445.1_ASM976344v1	4711	human	2022-03-23T00:00:00Z	4	57		37	132
Vibrio parahaemolyticus	Bacteria;Proteobacteria;Gammaproteobacteria	DLM1805	SAMN15889559	PRJNA633360	GCA_023205895.1	Complete	5.09162	45.4039	chromosome I:NZ_CP064033.1/CP064033.1; chromosome II:NZ_CP064034.1/CP064034.1		2	4464	2022-05-02T00:00:00Z	ftp://ftp.ncbi.nlm.nih.gov/genomes/all/GCA/023/205/895/GCA_023205895.1_ASM2320589v1	ftp://ftp.ncbi.nlm.nih.gov/genomes/all/GCF/023/205/895/GCF_023205895.1_ASM2320589v1	4670	human	2022-05-03T00:00:00Z	4	33		37	132
Vibrio parahaemolyticus	Bacteria;Proteobacteria;Gammaproteobacteria	FB-11	SAMN18721142	PRJNA721559	GCA_018135645.1	Complete	5.13411	45.4	chromosome 1:NZ_CP073068.1/CP073068.1; chromosome 2:NZ_CP073069.1/CP073069.1		2	4487	2021-04-23T00:00:00Z	ftp://ftp.ncbi.nlm.nih.gov/genomes/all/GCA/018/135/645/GCA_018135645.1_ASM1813564v1	ftp://ftp.ncbi.nlm.nih.gov/genomes/all/GCF/018/135/645/GCF_018135645.1_ASM1813564v1	4693	Penaeus vannamei	2022-04-14T00:00:00Z	4	38		37	127
Vibrio parahaemolyticus	Bacteria;Proteobacteria;Gammaproteobacteria	2015AW-0174	SAMN12648306	PRJNA266293	GCA_009763165.1	Complete	5.16055	45.3	chromosome 1:NZ_CP046754.1/CP046754.1; chromosome 2:NZ_CP046753.1/CP046753.1		2	4576	2019-12-18T00:00:00Z		ftp://ftp.ncbi.nlm.nih.gov/genomes/all/GCF/009/763/165/GCF_009763165.1_ASM976316v1	4796	human	2022-03-23T00:00:00Z	4	47		37	132
Vibrio parahaemolyticus	Bacteria;Proteobacteria;Gammaproteobacteria	LVP66	SAMN11579497	PRJNA541191	GCA_013393885.1	Complete	5.10772	45.4	chromosome 1:NZ_CP040103.1/CP040103.1; chromosome 2:NZ_CP040104.1/CP040104.1		2	4559	2020-07-08T00:00:00Z	ftp://ftp.ncbi.nlm.nih.gov/genomes/all/GCA/013/393/885/GCA_013393885.1_ASM1339388v1	ftp://ftp.ncbi.nlm.nih.gov/genomes/all/GCF/013/393/885/GCF_013393885.1_ASM1339388v1	4762	human	2022-08-05T00:00:00Z	4	30		37	132
Vibrio parahaemolyticus	Bacteria;Proteobacteria;Gammaproteobacteria	2014V-1066	SAMN12648287	PRJNA266293	GCA_009763525.1	Complete	5.15893	45.3356	chromosome 1:NZ_CP046779.1/CP046779.1; chromosome 2:NZ_CP046780.1/CP046780.1		2	4566	2019-12-18T00:00:00Z		ftp://ftp.ncbi.nlm.nih.gov/genomes/all/GCF/009/763/525/GCF_009763525.1_ASM976352v1	4783	human	2022-03-23T00:00:00Z	4	44		37	132
Vibrio parahaemolyticus	Bacteria;Proteobacteria;Gammaproteobacteria	2014V-1125	SAMN12648288	PRJNA266293	GCA_009763505.1	Complete	5.15835	45.3356	chromosome 1:NZ_CP046778.1/CP046778.1; chromosome 2:NZ_CP046777.1/CP046777.1		2	4575	2019-12-18T00:00:00Z		ftp://ftp.ncbi.nlm.nih.gov/genomes/all/GCF/009/763/505/GCF_009763505.1_ASM976350v1	4786	human	2022-03-23T00:00:00Z	4	38		37	132
Vibrio parahaemolyticus	Bacteria;Proteobacteria;Gammaproteobacteria	FDAARGOS_662	SAMN11056377	PRJNA231221	GCA_008693745.1	Complete	5.15411	45.3644	chromosome 1:NZ_CP044070.1/CP044070.1; chromosome 2:NZ_CP044071.1/CP044071.1		2	4574	2019-09-25T00:00:00Z		ftp://ftp.ncbi.nlm.nih.gov/genomes/all/GCF/008/693/745/GCF_008693745.1_ASM869374v1	4783	Homo sapiens	2021-09-27T00:00:00Z	4	36		37	132
Vibrio parahaemolyticus	Bacteria;Proteobacteria;Gammaproteobacteria	FORC_071	SAMN07629009	PRJNA404038	GCA_003612715.1	Complete	5.1733	45.3	chromosome 1:NZ_CP023485.1/CP023485.1; chromosome 2:NZ_CP023486.1/CP023486.1		2	4571	2018-10-04T00:00:00Z		ftp://ftp.ncbi.nlm.nih.gov/genomes/all/GCF/003/612/715/GCF_003612715.1_ASM361271v1	4791	human	2022-03-05T00:00:00Z	4	48		37	131
Vibrio parahaemolyticus	Bacteria;Proteobacteria;Gammaproteobacteria	FDAARGOS_51	SAMN03255431	PRJNA231221	GCA_001188185.2	Complete	5.14922	45.3	chromosome 1:NZ_CP026041.1/CP026041.1; chromosome 2:NZ_CP026042.1/CP026042.1		2	4580	2018-01-18T00:00:00Z		ftp://ftp.ncbi.nlm.nih.gov/genomes/all/GCF/001/188/185/GCF_001188185.2_ASM118818v2	4778	Homo sapiens	2022-10-13T00:00:00Z	4	35		31	128
Vibrio parahaemolyticus	Bacteria;Proteobacteria;Gammaproteobacteria	2010V-1106	SAMN12648277	PRJNA266293	GCA_009764075.1	Complete	5.1448	45.3644	chromosome 1:NZ_CP046828.1/CP046828.1; chromosome 2:NZ_CP046827.1/CP046827.1		2	4557	2019-12-18T00:00:00Z		ftp://ftp.ncbi.nlm.nih.gov/genomes/all/GCF/009/764/075/GCF_009764075.1_ASM976407v1	4766	human	2022-03-23T00:00:00Z	4	36		37	132
Vibrio parahaemolyticus	Bacteria;Proteobacteria;Gammaproteobacteria	AM43962	SAMN12648289	PRJNA266293	GCA_009763025.1	Complete	5.12809	45.4357	chromosome 1:NZ_CP046776.1/CP046776.1; chromosome 2:NZ_CP046775.1/CP046775.1		2	4551	2019-12-18T00:00:00Z		ftp://ftp.ncbi.nlm.nih.gov/genomes/all/GCF/009/763/025/GCF_009763025.1_ASM976302v1	4771	human	2022-03-23T00:00:00Z	4	46		37	133
Vibrio parahaemolyticus	Bacteria;Proteobacteria;Gammaproteobacteria	FDAARGOS_191	SAMN04875528	PRJNA231221	GCA_002073775.2	Complete	5.17329	45.4	chromosome 1:NZ_CP020427.2/CP020427.2; chromosome 2:NZ_CP020428.2/CP020428.2		2	4531	2017-03-29T00:00:00Z		ftp://ftp.ncbi.nlm.nih.gov/genomes/all/GCF/002/073/775/GCF_002073775.2_ASM207377v2	4744	Homo sapiens	2022-07-08T00:00:00Z	4	40		37	132
Vibrio parahaemolyticus	Bacteria;Proteobacteria;Gammaproteobacteria	AM51552	SAMN12648302	PRJNA266293	GCA_009763405.1	Complete	5.13631	45.3641	chromosome 1:NZ_CP046760.1/CP046760.1; chromosome 2:NZ_CP046759.1/CP046759.1		2	4455	2019-12-18T00:00:00Z		ftp://ftp.ncbi.nlm.nih.gov/genomes/all/GCF/009/763/405/GCF_009763405.1_ASM976340v1	4668	human	2022-03-23T00:00:00Z	4	38		37	134
Vibrio parahaemolyticus	Bacteria;Proteobacteria;Gammaproteobacteria	VPD14	SAMN09874427	PRJNA487159	GCA_004006515.1	Complete	5.16864	45.4	chromosome 1:NZ_CP031781.1/CP031781.1; chromosome 2:NZ_CP031782.1/CP031782.1		2	4527	2019-01-09T00:00:00Z		ftp://ftp.ncbi.nlm.nih.gov/genomes/all/GCF/004/006/515/GCF_004006515.1_ASM400651v1	4740	human	2022-03-17T00:00:00Z	4	38		37	134
Vibrio parahaemolyticus	Bacteria;Proteobacteria;Gammaproteobacteria	AM46865	SAMN12648301	PRJNA266293	GCA_009763425.1	Complete	5.08868	45.4709	chromosome 1:NZ_CP046761.1/CP046761.1; chromosome 2:NZ_CP046762.1/CP046762.1		2	4483	2019-12-18T00:00:00Z		ftp://ftp.ncbi.nlm.nih.gov/genomes/all/GCF/009/763/425/GCF_009763425.1_ASM976342v1	4696	human	2022-03-23T00:00:00Z	4	41		37	131
Vibrio parahaemolyticus	Bacteria;Proteobacteria;Gammaproteobacteria	DHO76	SAMN15889568	PRJNA633360	GCA_023206515.1	Complete	5.04788	45.5701	chromosome I:NZ_CP066246.1/CP066246.1; chromosome II:NZ_CP066247.1/CP066247.1; plasmid pDHO76-1:NZ_CP066248.1/CP066248.1		3	4692	2022-05-02T00:00:00Z	ftp://ftp.ncbi.nlm.nih.gov/genomes/all/GCA/023/206/515/GCA_023206515.1_ASM2320651v1	ftp://ftp.ncbi.nlm.nih.gov/genomes/all/GCF/023/206/515/GCF_023206515.1_ASM2320651v1	4985	human	2022-05-03T00:00:00Z	4	164		13	112
Vibrio parahaemolyticus	Bacteria;Proteobacteria;Gammaproteobacteria	2013V-1244	SAMN12648286	PRJNA266293	GCA_009763545.1	Complete	5.12994	45.3639	chromosome 1:NZ_CP046782.1/CP046782.1; chromosome 2:NZ_CP046781.1/CP046781.1		2	4409	2019-12-18T00:00:00Z		ftp://ftp.ncbi.nlm.nih.gov/genomes/all/GCF/009/763/545/GCF_009763545.1_ASM976354v1	4680	human	2022-03-23T00:00:00Z	4	96		37	134
Vibrio parahaemolyticus	Bacteria;Proteobacteria;Gammaproteobacteria	FORC_018	SAMN04285689	PRJNA303095	GCA_001887055.1	Complete	5.04556	45.4351	chromosome I:NZ_CP013826.1/CP013826.1; chromosome II:NZ_CP013827.1/CP013827.1		2	4490	2016-11-28T00:00:00Z		ftp://ftp.ncbi.nlm.nih.gov/genomes/all/GCF/001/887/055/GCF_001887055.1_ASM188705v1	4701	human	2022-10-09T00:00:00Z	4	38		37	132
Vibrio parahaemolyticus	Bacteria;Proteobacteria;Gammaproteobacteria	ATCC 17802	SAMN03996250	PRJNA231221	GCA_001558495.2	Complete	5.15246	45.3276	chromosome 1:NZ_CP014046.2/CP014046.2; chromosome 2:NZ_CP014047.2/CP014047.2		2	4539	2016-02-11T00:00:00Z		ftp://ftp.ncbi.nlm.nih.gov/genomes/all/GCF/001/558/495/GCF_001558495.2_ASM155849v2	4764	Environment	2022-10-10T00:00:00Z	4	44		43	134
Vibrio parahaemolyticus	Bacteria;Proteobacteria;Gammaproteobacteria	2012AW-0154	SAMN10702672	PRJNA266293	GCA_009665495.1	Complete	5.39713	45.1628	chromosome 1:NZ_CP035701.1/CP035701.1; chromosome 2:NZ_CP035702.1/CP035702.1		2	4810	2019-11-18T00:00:00Z		ftp://ftp.ncbi.nlm.nih.gov/genomes/all/GCF/009/665/495/GCF_009665495.1_ASM966549v1	5038	human	2022-03-18T00:00:00Z	4	54		37	133
Vibrio parahaemolyticus	Bacteria;Proteobacteria;Gammaproteobacteria	20-082A3	SAMN16954303	PRJNA681469	GCA_015779285.1	Complete	5.60161	45.2822	chromosome I:NZ_CP065369.1/CP065369.1; chromosome II:NZ_CP065370.1/CP065370.1; plasmid pVp-20-082A3A:NZ_CP065371.1/CP065371.1; plasmid pVp-20-082A3B:NZ_CP065372.1/CP065372.1		4	5049	2020-12-07T00:00:00Z	ftp://ftp.ncbi.nlm.nih.gov/genomes/all/GCA/015/779/285/GCA_015779285.1_ASM1577928v1	ftp://ftp.ncbi.nlm.nih.gov/genomes/all/GCF/015/779/285/GCF_015779285.1_ASM1577928v1	5296	Penaeus vannamei	2021-12-09T00:00:00Z	4	74		37	132
Vibrio parahaemolyticus	Bacteria;Proteobacteria;Gammaproteobacteria	20-082E4	SAMN21365011	PRJNA761856	GCA_020041945.1	Complete	5.62137	45.282	chromosome I:NZ_CP083361.1/CP083361.1; chromosome II:NZ_CP083362.1/CP083362.1; plasmid pVp-20-082E4A:NZ_CP083363.1/CP083363.1; plasmid pVp-20-082E4B:NZ_CP083364.1/CP083364.1; plasmid pVp-20-082E4C:NZ_CP083365.1/CP083365.1		5	5084	2021-09-20T00:00:00Z	ftp://ftp.ncbi.nlm.nih.gov/genomes/all/GCA/020/041/945/GCA_020041945.1_ASM2004194v1	ftp://ftp.ncbi.nlm.nih.gov/genomes/all/GCF/020/041/945/GCF_020041945.1_ASM2004194v1	5334	human	2022-10-16T00:00:00Z	4	76		37	132
Vibrio parahaemolyticus	Bacteria;Proteobacteria;Gammaproteobacteria	LVP2	SAMN11579496	PRJNA541191	GCA_013393865.1	Complete	5.52137	45.07	chromosome 1:NZ_CP040101.1/CP040101.1; chromosome 2:NZ_CP040102.1/CP040102.1		2	4899	2020-07-08T00:00:00Z	ftp://ftp.ncbi.nlm.nih.gov/genomes/all/GCA/013/393/865/GCA_013393865.1_ASM1339386v1	ftp://ftp.ncbi.nlm.nih.gov/genomes/all/GCF/013/393/865/GCF_013393865.1_ASM1339386v1	5147	human	2022-08-05T00:00:00Z	4	74		37	133
Vibrio parahaemolyticus	Bacteria;Proteobacteria;Gammaproteobacteria	19-021-D1	SAMN13426200	PRJNA592422	GCA_009734325.1	Complete	5.57938	45.3509	chromosome 1:NZ_CP046411.1/CP046411.1; chromosome 2:NZ_CP046412.1/CP046412.1; plasmid pVp_Kor-D1-1:NZ_CP046413.1/CP046413.1; plasmid pVp_Kor-D1-2:NZ_CP046414.1/CP046414.1		4	5043	2019-12-09T00:00:00Z		ftp://ftp.ncbi.nlm.nih.gov/genomes/all/GCF/009/734/325/GCF_009734325.1_ASM973432v1	5290	Penaeus vannamei	2021-12-10T00:00:00Z	4	73		37	133
Vibrio parahaemolyticus	Bacteria;Proteobacteria;Gammaproteobacteria	S107-1	SAMN08851398	PRJNA448597	GCA_003047085.1	Complete	5.20333	45.4014	chromosome 1:NZ_CP028481.1/CP028481.1; chromosome 2:NZ_CP028482.1/CP028482.1		2	4463	2018-04-10T00:00:00Z		ftp://ftp.ncbi.nlm.nih.gov/genomes/all/GCF/003/047/085/GCF_003047085.1_ASM304708v1	4855	human	2022-04-15T00:00:00Z	4	219		37	132
Vibrio parahaemolyticus	Bacteria;Proteobacteria;Gammaproteobacteria	LH80	SAMN17188276	PRJNA503785	GCA_021729985.1	Complete	5.36193	45.1689	chromosome I:NZ_CP068627.1/CP068627.1; chromosome II:NZ_CP068628.1/CP068628.1; plasmid pLH80-1:NZ_CP068629.1/CP068629.1		3	4818	2022-01-31T00:00:00Z	ftp://ftp.ncbi.nlm.nih.gov/genomes/all/GCA/021/729/985/GCA_021729985.1_ASM2172998v1	ftp://ftp.ncbi.nlm.nih.gov/genomes/all/GCF/021/729/985/GCF_021729985.1_ASM2172998v1	5041	Penaeus vannamei	2022-02-04T00:00:00Z	4	50		37	132
Vibrio parahaemolyticus	Bacteria;Proteobacteria;Gammaproteobacteria	19-VB00998	SAMN16252928	PRJNA665365	GCA_025920025.1	Complete	6.09318	44.086	chromosome 1:NZ_CP062150.1/CP062150.1; chromosome 2:NZ_CP062151.1/CP062151.1; plasmid pVP-19-VB00998:NZ_CP062152.1/CP062152.1		3	5626	2022-10-31T00:00:00Z		ftp://ftp.ncbi.nlm.nih.gov/genomes/all/GCF/025/920/025/GCF_025920025.1_ASM2592002v1	5935	human	2022-11-02T00:00:00Z	5	0		37	210
Vibrio parahaemolyticus	Bacteria;Proteobacteria;Gammaproteobacteria	20140722001-1	SAMN10436686	PRJNA503785	GCA_009883835.1	Complete	5.56306	45.2718	chromosome I:NZ_CP034289.1/CP034289.1; chromosome II:NZ_CP034290.1/CP034290.1; plasmid pVPCZ2014-1:NZ_CP034291.1/CP034291.1; plasmid pVPCZ2014-2:NZ_CP034292.1/CP034292.1; plasmid pVPCZ2014-3:NZ_CP034293.1/CP034293.1		5	4952	2020-01-15T00:00:00Z		ftp://ftp.ncbi.nlm.nih.gov/genomes/all/GCF/009/883/835/GCF_009883835.1_ASM988383v1	5209	Penaeus japonicus	2022-01-28T00:00:00Z	5	82		37	133
Vibrio parahaemolyticus	Bacteria;Proteobacteria;Gammaproteobacteria	2013V-1181	SAMN12648285	PRJNA266293	GCA_009763565.1	Complete	5.29207	45.3	chromosome 1:NZ_CP046783.1/CP046783.1; chromosome 2:NZ_CP046784.1/CP046784.1		2	4749	2019-12-18T00:00:00Z		ftp://ftp.ncbi.nlm.nih.gov/genomes/all/GCF/009/763/565/GCF_009763565.1_ASM976356v1	4967	human	2022-03-23T00:00:00Z	4	45		37	132
Vibrio parahaemolyticus	Bacteria;Proteobacteria;Gammaproteobacteria	TJ-20	SAMN17188302	PRJNA503785	GCA_021730005.1	Complete	5.21361	45.353	chromosome I:NZ_CP068630.1/CP068630.1; chromosome II:NZ_CP068631.1/CP068631.1; plasmid pTJ20-1:NZ_CP068632.1/CP068632.1		3	4615	2022-01-31T00:00:00Z	ftp://ftp.ncbi.nlm.nih.gov/genomes/all/GCA/021/730/005/GCA_021730005.1_ASM2173000v1	ftp://ftp.ncbi.nlm.nih.gov/genomes/all/GCF/021/730/005/GCF_021730005.1_ASM2173000v1	4833	Penaeus vannamei	2022-02-04T00:00:00Z	4	54		34	126
Vibrio parahaemolyticus	Bacteria;Proteobacteria;Gammaproteobacteria	VP120	SAMN17188298	PRJNA503785	GCA_021730065.1	Complete	5.20982	45.3511	chromosome I:NZ_CP068638.1/CP068638.1; chromosome II:NZ_CP068639.1/CP068639.1; plasmid pVP120-1:NZ_CP068640.1/CP068640.1		3	4613	2022-01-31T00:00:00Z	ftp://ftp.ncbi.nlm.nih.gov/genomes/all/GCA/021/730/065/GCA_021730065.1_ASM2173006v1	ftp://ftp.ncbi.nlm.nih.gov/genomes/all/GCF/021/730/065/GCF_021730065.1_ASM2173006v1	4830	Penaeus vannamei	2022-02-04T00:00:00Z	4	53		34	126
Vibrio parahaemolyticus	Bacteria;Proteobacteria;Gammaproteobacteria	FORC_008	SAMN03159469	PRJNA266097	GCA_001244315.1	Complete	5.03817	45.4352	chromosome 1:NZ_CP009982.1/CP009982.1; chromosome 2:NZ_CP009983.1/CP009983.1		2	4488	2015-08-05T00:00:00Z		ftp://ftp.ncbi.nlm.nih.gov/genomes/all/GCF/001/244/315/GCF_001244315.1_ASM124431v1	4689	finespotted flounder	2021-11-14T00:00:00Z	4	36		31	130
Vibrio parahaemolyticus	Bacteria;Proteobacteria;Gammaproteobacteria	FDAARGOS_667	SAMN11056382	PRJNA231221	GCA_008693625.1	Complete	5.00315	45.4348	chromosome 1:NZ_CP044062.1/CP044062.1; chromosome 2:NZ_CP044063.1/CP044063.1		2	4398	2019-09-25T00:00:00Z		ftp://ftp.ncbi.nlm.nih.gov/genomes/all/GCF/008/693/625/GCF_008693625.1_ASM869362v1	4618	Homo sapiens	2021-09-27T00:00:00Z	4	47		37	132
Vibrio parahaemolyticus	Bacteria;Proteobacteria;Gammaproteobacteria	BTXS2	SAMN16111715	PRJNA662942	GCA_015172915.1	Complete	5.06843	45.4583	chromosome 1:CP063525.1; chromosome 2:CP063526.1; plasmid unnamed:CP063527.1		3	2618	2020-11-02T00:00:00Z	ftp://ftp.ncbi.nlm.nih.gov/genomes/all/GCA/015/172/915/GCA_015172915.1_ASM1517291v1		4677	human	2020-11-19T00:00:00Z	5	1885		37	132

## Sheet: Sheet2
#Organism Name	Organism Groups	Strain	BioSample	BioProject	Assembly	Level	Size(Mb)	GC%	Replicons	WGS	Scaffolds	CDS	Release Date	GenBank FTP	RefSeq FTP	Genes	Host	Modify Date	other RNA	Pseudogene	RefSeq category	rRNA	tRNA
Vibrio parahaemolyticus	Bacteria;Proteobacteria;Gammaproteobacteria	10329	SAMN02952920	PRJNA541971	GCA_009649015.1	Complete	5.14409	45.3	chromosome 1:NZ_CP045794.1/CP045794.1; chromosome 2:NZ_CP045795.1/CP045795.1		2	4571	2019-11-11T00:00:00Z		ftp://ftp.ncbi.nlm.nih.gov/genomes/all/GCF/009/649/015/GCF_009649015.1_ASM964901v1	4768	Homo sapiens	2022-06-30T00:00:00Z	4	39		28	126
Vibrio parahaemolyticus	Bacteria;Proteobacteria;Gammaproteobacteria	160807	SAMN09878947	PRJNA487190	GCA_003691525.1	Complete	5.39611	45.2572	chromosome 1:NZ_CP033141.1/CP033141.1; chromosome 2:NZ_CP033142.1/CP033142.1; plasmid pVPWZ1:NZ_CP033143.1/CP033143.1		3	4785	2018-10-28T00:00:00Z		ftp://ftp.ncbi.nlm.nih.gov/genomes/all/GCF/003/691/525/GCF_003691525.1_ASM369152v1	5018	Penaeus vannamei	2022-03-13T00:00:00Z	4	60		37	132
Vibrio parahaemolyticus	Bacteria;Proteobacteria;Gammaproteobacteria	16-VB00198	SAMN28232995	PRJNA837871	GCA_025917705.1	Complete	5.9863	44.1771	chromosome 1:NZ_CP097355.1/CP097355.1; chromosome 2:NZ_CP097356.1/CP097356.1; plasmid pVP-16-VB00198-1:NZ_CP097357.1/CP097357.1; plasmid pVP-16-VB00198-2:NZ_CP097358.1/CP097358.1		4	5553	2022-10-31T00:00:00Z		ftp://ftp.ncbi.nlm.nih.gov/genomes/all/GCF/025/917/705/GCF_025917705.1_ASM2591770v1	5866	human	2022-11-02T00:00:00Z	5	0		37	219
Vibrio parahaemolyticus	Bacteria;Proteobacteria;Gammaproteobacteria	17-VB00214	SAMN16252940	PRJNA665365	GCA_025920045.1	Complete	5.18505	45.2695	chromosome 1:NZ_CP062153.1/CP062153.1; chromosome 2:NZ_CP062154.1/CP062154.1		2	4535	2022-10-31T00:00:00Z		ftp://ftp.ncbi.nlm.nih.gov/genomes/all/GCF/025/920/045/GCF_025920045.1_ASM2592004v1	4758	human	2022-11-02T00:00:00Z	4	0		37	133
Vibrio parahaemolyticus	Bacteria;Proteobacteria;Gammaproteobacteria	19-021-D1	SAMN13426200	PRJNA592422	GCA_009734325.1	Complete	5.57938	45.3509	chromosome 1:NZ_CP046411.1/CP046411.1; chromosome 2:NZ_CP046412.1/CP046412.1; plasmid pVp_Kor-D1-1:NZ_CP046413.1/CP046413.1; plasmid pVp_Kor-D1-2:NZ_CP046414.1/CP046414.1		4	5043	2019-12-09T00:00:00Z		ftp://ftp.ncbi.nlm.nih.gov/genomes/all/GCF/009/734/325/GCF_009734325.1_ASM973432v1	5290	Penaeus vannamei	2021-12-10T00:00:00Z	4	73		37	133
Vibrio parahaemolyticus	Bacteria;Proteobacteria;Gammaproteobacteria	19-VB00998	SAMN16252928	PRJNA665365	GCA_025920025.1	Complete	6.09318	44.086	chromosome 1:NZ_CP062150.1/CP062150.1; chromosome 2:NZ_CP062151.1/CP062151.1; plasmid pVP-19-VB00998:NZ_CP062152.1/CP062152.1		3	5626	2022-10-31T00:00:00Z		ftp://ftp.ncbi.nlm.nih.gov/genomes/all/GCF/025/920/025/GCF_025920025.1_ASM2592002v1	5935	human	2022-11-02T00:00:00Z	5	0		37	210
Vibrio parahaemolyticus	Bacteria;Proteobacteria;Gammaproteobacteria	20-082A3	SAMN16954303	PRJNA681469	GCA_015779285.1	Complete	5.60161	45.2822	chromosome I:NZ_CP065369.1/CP065369.1; chromosome II:NZ_CP065370.1/CP065370.1; plasmid pVp-20-082A3A:NZ_CP065371.1/CP065371.1; plasmid pVp-20-082A3B:NZ_CP065372.1/CP065372.1		4	5049	2020-12-07T00:00:00Z	ftp://ftp.ncbi.nlm.nih.gov/genomes/all/GCA/015/779/285/GCA_015779285.1_ASM1577928v1	ftp://ftp.ncbi.nlm.nih.gov/genomes/all/GCF/015/779/285/GCF_015779285.1_ASM1577928v1	5296	Penaeus vannamei	2021-12-09T00:00:00Z	4	74		37	132
Vibrio parahaemolyticus	Bacteria;Proteobacteria;Gammaproteobacteria	20-082E4	SAMN21365011	PRJNA761856	GCA_020041945.1	Complete	5.62137	45.282	chromosome I:NZ_CP083361.1/CP083361.1; chromosome II:NZ_CP083362.1/CP083362.1; plasmid pVp-20-082E4A:NZ_CP083363.1/CP083363.1; plasmid pVp-20-082E4B:NZ_CP083364.1/CP083364.1; plasmid pVp-20-082E4C:NZ_CP083365.1/CP083365.1		5	5084	2021-09-20T00:00:00Z	ftp://ftp.ncbi.nlm.nih.gov/genomes/all/GCA/020/041/945/GCA_020041945.1_ASM2004194v1	ftp://ftp.ncbi.nlm.nih.gov/genomes/all/GCF/020/041/945/GCF_020041945.1_ASM2004194v1	5334	human	2022-10-16T00:00:00Z	4	76		37	132
Vibrio parahaemolyticus	Bacteria;Proteobacteria;Gammaproteobacteria	20130629002S01	SAMN06310878	PRJNA371680	GCA_003085735.1	Complete	5.40482	45.357	chromosome I:NZ_CP020034.1/CP020034.1; chromosome II:NZ_CP020035.1/CP020035.1; plasmid pVPGX1:NZ_CP020036.1/CP020036.1; plasmid pVPGX2:NZ_CP020037.1/CP020037.1		4	4840	2018-05-02T00:00:00Z		ftp://ftp.ncbi.nlm.nih.gov/genomes/all/GCF/003/085/735/GCF_003085735.1_ASM308573v1	5073	Penaeus vannamei	2022-10-10T00:00:00Z	4	58		37	134
Vibrio parahaemolyticus	Bacteria;Proteobacteria;Gammaproteobacteria	20140624012-1	SAMN10436897	PRJNA503785	GCA_009883815.1	Complete	5.34787	45.3228	chromosome I:NZ_CP034285.1/CP034285.1; chromosome II:NZ_CP034286.1/CP034286.1; plasmid pVPHB2014-1:NZ_CP034287.1/CP034287.1; plasmid pVPHB2014-2:NZ_CP034288.1/CP034288.1		4	4690	2020-01-15T00:00:00Z		ftp://ftp.ncbi.nlm.nih.gov/genomes/all/GCF/009/883/815/GCF_009883815.1_ASM988381v1	4954	Penaeus vannamei	2022-01-28T00:00:00Z	4	91		37	132
Vibrio parahaemolyticus	Bacteria;Proteobacteria;Gammaproteobacteria	20140722001-1	SAMN10436686	PRJNA503785	GCA_009883835.1	Complete	5.56306	45.2718	chromosome I:NZ_CP034289.1/CP034289.1; chromosome II:NZ_CP034290.1/CP034290.1; plasmid pVPCZ2014-1:NZ_CP034291.1/CP034291.1; plasmid pVPCZ2014-2:NZ_CP034292.1/CP034292.1; plasmid pVPCZ2014-3:NZ_CP034293.1/CP034293.1		5	4952	2020-01-15T00:00:00Z		ftp://ftp.ncbi.nlm.nih.gov/genomes/all/GCF/009/883/835/GCF_009883835.1_ASM988383v1	5209	Penaeus japonicus	2022-01-28T00:00:00Z	5	82		37	133
Vibrio parahaemolyticus	Bacteria;Proteobacteria;Gammaproteobacteria	20140829008-1	SAMN10436796	PRJNA503785	GCA_009883855.1	Complete	5.4206	45.348	chromosome I:NZ_CP034294.1/CP034294.1; chromosome II:NZ_CP034295.1/CP034295.1; plasmid pVPGD2014-1:NZ_CP034296.1/CP034296.1; plasmid pVPGD2014-2:NZ_CP034297.1/CP034297.1		4	4793	2020-01-15T00:00:00Z		ftp://ftp.ncbi.nlm.nih.gov/genomes/all/GCF/009/883/855/GCF_009883855.1_ASM988385v1	5038	Penaeus vannamei	2022-01-28T00:00:00Z	5	79		34	127
Vibrio parahaemolyticus	Bacteria;Proteobacteria;Gammaproteobacteria	20151116002-3	SAMN10436807	PRJNA503785	GCA_009883895.1	Complete	5.45685	45.2427	chromosome I:NZ_CP034305.1/CP034305.1; chromosome II:NZ_CP034306.1/CP034306.1; plasmid pVPGX2015-1:NZ_CP034307.1/CP034307.1; plasmid pVPGX2015-2:NZ_CP034308.1/CP034308.1		4	4781	2020-01-15T00:00:00Z		ftp://ftp.ncbi.nlm.nih.gov/genomes/all/GCF/009/883/895/GCF_009883895.1_ASM988389v1	5086	Penaeus japonicus	2022-01-28T00:00:00Z	4	130		37	134
Vibrio parahaemolyticus	Bacteria;Proteobacteria;Gammaproteobacteria	20160303005-1	SAMN10436808	PRJNA503785	GCA_009883875.1	Complete	5.97011	45.1523	chromosome I:NZ_CP034298.1/CP034298.1; chromosome II:NZ_CP034299.1/CP034299.1; plasmid pVPSD2016-1:NZ_CP034300.1/CP034300.1; plasmid pVPSD2016-2:NZ_CP034301.1/CP034301.1; plasmid pVPSD2016-3:NZ_CP034302.1/CP034302.1; plasmid pVPSD2016-4:NZ_CP034303.1/CP034303.1; plasmid pVPSD2016-5:NZ_CP034304.1/CP034304.1		7	5340	2020-01-15T00:00:00Z		ftp://ftp.ncbi.nlm.nih.gov/genomes/all/GCF/009/883/875/GCF_009883875.1_ASM988387v1	5601	Penaeus vannamei	2022-01-28T00:00:00Z	4	93		34	130
Vibrio parahaemolyticus	Bacteria;Proteobacteria;Gammaproteobacteria	BB22OP	SAMN02604302	PRJNA170885	GCA_000328405.1	Complete	5.10352	45.3292	chromosome 1:NC_019955.1/CP003972.1; chromosome 2:NC_019971.1/CP003973.1		2	4483	2012-12-21T00:00:00Z	ftp://ftp.ncbi.nlm.nih.gov/genomes/all/GCA/000/328/405/GCA_000328405.1_ASM32840v1	ftp://ftp.ncbi.nlm.nih.gov/genomes/all/GCF/000/328/405/GCF_000328405.1_ASM32840v1	4689	human	2022-02-20T00:00:00Z	4	42		34	126
Vibrio parahaemolyticus	Bacteria;Proteobacteria;Gammaproteobacteria	BTXS2	SAMN16111715	PRJNA662942	GCA_015172915.1	Complete	5.06843	45.4583	chromosome 1:CP063525.1; chromosome 2:CP063526.1; plasmid unnamed:CP063527.1		3	2618	2020-11-02T00:00:00Z	ftp://ftp.ncbi.nlm.nih.gov/genomes/all/GCA/015/172/915/GCA_015172915.1_ASM1517291v1		4677	human	2020-11-19T00:00:00Z	5	1885		37	132
Vibrio parahaemolyticus	Bacteria;Proteobacteria;Gammaproteobacteria	CDC_K4557	SAMN02179884	PRJNA203445	GCA_000430425.1	Complete	5.13858	45.3352	chromosome I:NC_021848.1/CP006008.1; chromosome II:NC_021822.1/CP006007.1		2	4519	2013-07-16T00:00:00Z	ftp://ftp.ncbi.nlm.nih.gov/genomes/all/GCA/000/430/425/GCA_000430425.1_ASM43042v1	ftp://ftp.ncbi.nlm.nih.gov/genomes/all/GCF/000/430/425/GCF_000430425.1_ASM43042v1	4717	Homo sapiens	2022-01-20T00:00:00Z	5	30		34	129
Vibrio parahaemolyticus	Bacteria;Proteobacteria;Gammaproteobacteria	CHN25	SAMN03325855	PRJNA274308	GCA_001700835.1	Complete	5.4434	45.1939	chromosome 1:NZ_CP010883.1/CP010883.1; chromosome 2:NZ_CP010884.1/CP010884.1; plasmid P1:NZ_CP010885.1/CP010885.1; plasmid P2:NZ_CP010886.1/CP010886.1; plasmid P3:NZ_CP010887.1/CP010887.1		5	4817	2016-08-09T00:00:00Z		ftp://ftp.ncbi.nlm.nih.gov/genomes/all/GCF/001/700/835/GCF_001700835.1_ASM170083v1	5017	Shrimps	2022-10-09T00:00:00Z	5	60		28	107
Vibrio parahaemolyticus	Bacteria;Proteobacteria;Gammaproteobacteria	DHO76	SAMN15889568	PRJNA633360	GCA_023206515.1	Complete	5.04788	45.5701	chromosome I:NZ_CP066246.1/CP066246.1; chromosome II:NZ_CP066247.1/CP066247.1; plasmid pDHO76-1:NZ_CP066248.1/CP066248.1		3	4692	2022-05-02T00:00:00Z	ftp://ftp.ncbi.nlm.nih.gov/genomes/all/GCA/023/206/515/GCA_023206515.1_ASM2320651v1	ftp://ftp.ncbi.nlm.nih.gov/genomes/all/GCF/023/206/515/GCF_023206515.1_ASM2320651v1	4985	human	2022-05-03T00:00:00Z	4	164		13	112
Vibrio parahaemolyticus	Bacteria;Proteobacteria;Gammaproteobacteria	DLM1799	SAMN15889555	PRJNA633360	GCA_023205915.1	Complete	5.11932	45.369	chromosome I:NZ_CP064035.1/CP064035.1; chromosome II:NZ_CP064036.1/CP064036.1		2	4502	2022-05-02T00:00:00Z	ftp://ftp.ncbi.nlm.nih.gov/genomes/all/GCA/023/205/915/GCA_023205915.1_ASM2320591v1	ftp://ftp.ncbi.nlm.nih.gov/genomes/all/GCF/023/205/915/GCF_023205915.1_ASM2320591v1	4698	human	2022-05-03T00:00:00Z	4	22		37	133
Vibrio parahaemolyticus	Bacteria;Proteobacteria;Gammaproteobacteria	DLM1805	SAMN15889559	PRJNA633360	GCA_023205895.1	Complete	5.09162	45.4039	chromosome I:NZ_CP064033.1/CP064033.1; chromosome II:NZ_CP064034.1/CP064034.1		2	4464	2022-05-02T00:00:00Z	ftp://ftp.ncbi.nlm.nih.gov/genomes/all/GCA/023/205/895/GCA_023205895.1_ASM2320589v1	ftp://ftp.ncbi.nlm.nih.gov/genomes/all/GCF/023/205/895/GCF_023205895.1_ASM2320589v1	4670	human	2022-05-03T00:00:00Z	4	33		37	132
Vibrio parahaemolyticus	Bacteria;Proteobacteria;Gammaproteobacteria	FB-11	SAMN18721142	PRJNA721559	GCA_018135645.1	Complete	5.13411	45.4	chromosome 1:NZ_CP073068.1/CP073068.1; chromosome 2:NZ_CP073069.1/CP073069.1		2	4487	2021-04-23T00:00:00Z	ftp://ftp.ncbi.nlm.nih.gov/genomes/all/GCA/018/135/645/GCA_018135645.1_ASM1813564v1	ftp://ftp.ncbi.nlm.nih.gov/genomes/all/GCF/018/135/645/GCF_018135645.1_ASM1813564v1	4693	Penaeus vannamei	2022-04-14T00:00:00Z	4	38		37	127
Vibrio parahaemolyticus	Bacteria;Proteobacteria;Gammaproteobacteria	FDA_R31	SAMN02179882	PRJNA203445	GCA_000430405.1	Complete	5.22356	45.3287	chromosome I:NC_021847.1/CP006004.1; chromosome II:NC_021821.1/CP006005.1		2	4613	2013-07-16T00:00:00Z	ftp://ftp.ncbi.nlm.nih.gov/genomes/all/GCA/000/430/405/GCA_000430405.1_ASM43040v1	ftp://ftp.ncbi.nlm.nih.gov/genomes/all/GCF/000/430/405/GCF_000430405.1_ASM43040v1	4847	human	2022-01-20T00:00:00Z	5	62		37	130
Vibrio parahaemolyticus	Bacteria;Proteobacteria;Gammaproteobacteria	FDAARGOS_191	SAMN04875528	PRJNA231221	GCA_002073775.2	Complete	5.17329	45.4	chromosome 1:NZ_CP020427.2/CP020427.2; chromosome 2:NZ_CP020428.2/CP020428.2		2	4531	2017-03-29T00:00:00Z		ftp://ftp.ncbi.nlm.nih.gov/genomes/all/GCF/002/073/775/GCF_002073775.2_ASM207377v2	4744	Homo sapiens	2022-07-08T00:00:00Z	4	40		37	132
Vibrio parahaemolyticus	Bacteria;Proteobacteria;Gammaproteobacteria	FDAARGOS_51	SAMN03255431	PRJNA231221	GCA_001188185.2	Complete	5.14922	45.3	chromosome 1:NZ_CP026041.1/CP026041.1; chromosome 2:NZ_CP026042.1/CP026042.1		2	4580	2018-01-18T00:00:00Z		ftp://ftp.ncbi.nlm.nih.gov/genomes/all/GCF/001/188/185/GCF_001188185.2_ASM118818v2	4778	Homo sapiens	2022-10-13T00:00:00Z	4	35		31	128
Vibrio parahaemolyticus	Bacteria;Proteobacteria;Gammaproteobacteria	FDAARGOS_662	SAMN11056377	PRJNA231221	GCA_008693745.1	Complete	5.15411	45.3644	chromosome 1:NZ_CP044070.1/CP044070.1; chromosome 2:NZ_CP044071.1/CP044071.1		2	4574	2019-09-25T00:00:00Z		ftp://ftp.ncbi.nlm.nih.gov/genomes/all/GCF/008/693/745/GCF_008693745.1_ASM869374v1	4783	Homo sapiens	2021-09-27T00:00:00Z	4	36		37	132
Vibrio parahaemolyticus	Bacteria;Proteobacteria;Gammaproteobacteria	FDAARGOS_667	SAMN11056382	PRJNA231221	GCA_008693625.1	Complete	5.00315	45.4348	chromosome 1:NZ_CP044062.1/CP044062.1; chromosome 2:NZ_CP044063.1/CP044063.1		2	4398	2019-09-25T00:00:00Z		ftp://ftp.ncbi.nlm.nih.gov/genomes/all/GCF/008/693/625/GCF_008693625.1_ASM869362v1	4618	Homo sapiens	2021-09-27T00:00:00Z	4	47		37	132
Vibrio parahaemolyticus	Bacteria;Proteobacteria;Gammaproteobacteria	FORC_006	SAMN03140318	PRJNA261558	GCA_001304775.1	Complete	5.0941	45.3349	chromosome 1:NZ_CP009765.1/CP009765.1; chromosome 2:NZ_CP009766.1/CP009766.1		2	4581	2015-10-01T00:00:00Z		ftp://ftp.ncbi.nlm.nih.gov/genomes/all/GCF/001/304/775/GCF_001304775.1_ASM130477v1	4809	human	2021-11-15T00:00:00Z	4	55		37	132
Vibrio parahaemolyticus	Bacteria;Proteobacteria;Gammaproteobacteria	FORC_008	SAMN03159469	PRJNA266097	GCA_001244315.1	Complete	5.03817	45.4352	chromosome 1:NZ_CP009982.1/CP009982.1; chromosome 2:NZ_CP009983.1/CP009983.1		2	4488	2015-08-05T00:00:00Z		ftp://ftp.ncbi.nlm.nih.gov/genomes/all/GCF/001/244/315/GCF_001244315.1_ASM124431v1	4689	finespotted flounder	2021-11-14T00:00:00Z	4	36		31	130
Vibrio parahaemolyticus	Bacteria;Proteobacteria;Gammaproteobacteria	FORC_014	SAMN03457164	PRJNA280138	GCA_001636035.1	Complete	5.28996	45.347	chromosome 1:NZ_CP011406.1/CP011406.1; chromosome 2:NZ_CP011407.1/CP011407.1; plasmid pFORC14:NZ_CP011408.1/CP011408.1		3	4709	2016-05-02T00:00:00Z		ftp://ftp.ncbi.nlm.nih.gov/genomes/all/GCF/001/636/035/GCF_001636035.1_ASM163603v1	4944	toothfish	2021-11-19T00:00:00Z	4	73		33	125
Vibrio parahaemolyticus	Bacteria;Proteobacteria;Gammaproteobacteria	FORC_018	SAMN04285689	PRJNA303095	GCA_001887055.1	Complete	5.04556	45.4351	chromosome I:NZ_CP013826.1/CP013826.1; chromosome II:NZ_CP013827.1/CP013827.1		2	4490	2016-11-28T00:00:00Z		ftp://ftp.ncbi.nlm.nih.gov/genomes/all/GCF/001/887/055/GCF_001887055.1_ASM188705v1	4701	human	2022-10-09T00:00:00Z	4	38		37	132
Vibrio parahaemolyticus	Bacteria;Proteobacteria;Gammaproteobacteria	FORC_022	SAMN04241617	PRJNA301198	GCA_001879585.1	Complete	5.33969	45.2571	chromosome 1:NZ_CP013248.1/CP013248.1; chromosome 2:NZ_CP013249.1/CP013249.1; plasmid unnamed:NZ_CP013250.1/CP013250.1		3	4759	2016-11-16T00:00:00Z		ftp://ftp.ncbi.nlm.nih.gov/genomes/all/GCF/001/879/585/GCF_001879585.1_ASM187958v1	5003	human	2022-10-09T00:00:00Z	4	70		37	133
Vibrio parahaemolyticus	Bacteria;Proteobacteria;Gammaproteobacteria	FORC_023	SAMN03701448	PRJNA284329	GCA_001758605.1	Complete	5.01521	45.4351	chromosome 1:NZ_CP012950.1/CP012950.1; chromosome 2:NZ_CP012951.1/CP012951.1		2	4420	2016-10-11T00:00:00Z		ftp://ftp.ncbi.nlm.nih.gov/genomes/all/GCF/001/758/605/GCF_001758605.1_ASM175860v1	4620	Homo sapiens	2022-10-09T00:00:00Z	4	28		37	131
Vibrio parahaemolyticus	Bacteria;Proteobacteria;Gammaproteobacteria	FORC_071	SAMN07629009	PRJNA404038	GCA_003612715.1	Complete	5.1733	45.3	chromosome 1:NZ_CP023485.1/CP023485.1; chromosome 2:NZ_CP023486.1/CP023486.1		2	4571	2018-10-04T00:00:00Z		ftp://ftp.ncbi.nlm.nih.gov/genomes/all/GCF/003/612/715/GCF_003612715.1_ASM361271v1	4791	human	2022-03-05T00:00:00Z	4	48		37	131
Vibrio parahaemolyticus	Bacteria;Proteobacteria;Gammaproteobacteria	FORC_072	SAMN07629020	PRJNA404039	GCA_003612695.1	Complete	5.18824	45.3032	chromosome 1:NZ_CP023472.1/CP023472.1; chromosome 2:NZ_CP023473.1/CP023473.1		2	4616	2018-10-04T00:00:00Z		ftp://ftp.ncbi.nlm.nih.gov/genomes/all/GCF/003/612/695/GCF_003612695.1_ASM361269v1	4860	human	2022-03-05T00:00:00Z	5	70		37	132
Vibrio parahaemolyticus	Bacteria;Proteobacteria;Gammaproteobacteria	LH24	SAMN17188316	PRJNA503785	GCA_021729965.1	Complete	5.44754	45.3234	chromosome I:NZ_CP068622.1/CP068622.1; chromosome II:NZ_CP068623.1/CP068623.1; plasmid pLH24-1:NZ_CP068624.1/CP068624.1; plasmid pLH24-2:NZ_CP068625.1/CP068625.1; plasmid pLH24-3:NZ_CP068626.1/CP068626.1		5	4847	2022-01-31T00:00:00Z	ftp://ftp.ncbi.nlm.nih.gov/genomes/all/GCA/021/729/965/GCA_021729965.1_ASM2172996v1	ftp://ftp.ncbi.nlm.nih.gov/genomes/all/GCF/021/729/965/GCF_021729965.1_ASM2172996v1	5098	Penaeus vannamei	2022-02-04T00:00:00Z	4	78		37	132
Vibrio parahaemolyticus	Bacteria;Proteobacteria;Gammaproteobacteria	LH80	SAMN17188276	PRJNA503785	GCA_021729985.1	Complete	5.36193	45.1689	chromosome I:NZ_CP068627.1/CP068627.1; chromosome II:NZ_CP068628.1/CP068628.1; plasmid pLH80-1:NZ_CP068629.1/CP068629.1		3	4818	2022-01-31T00:00:00Z	ftp://ftp.ncbi.nlm.nih.gov/genomes/all/GCA/021/729/985/GCA_021729985.1_ASM2172998v1	ftp://ftp.ncbi.nlm.nih.gov/genomes/all/GCF/021/729/985/GCF_021729985.1_ASM2172998v1	5041	Penaeus vannamei	2022-02-04T00:00:00Z	4	50		37	132
Vibrio parahaemolyticus	Bacteria;Proteobacteria;Gammaproteobacteria	LVP1	SAMN11579495	PRJNA541191	GCA_013393845.1	Complete	5.31064	45.2035	chromosome 1:NZ_CP040100.1/CP040100.1; chromosome 2:NZ_CP040099.1/CP040099.1		2	4803	2020-07-08T00:00:00Z	ftp://ftp.ncbi.nlm.nih.gov/genomes/all/GCA/013/393/845/GCA_013393845.1_ASM1339384v1	ftp://ftp.ncbi.nlm.nih.gov/genomes/all/GCF/013/393/845/GCF_013393845.1_ASM1339384v1	5045	human	2022-08-05T00:00:00Z	4	69		37	132
Vibrio parahaemolyticus	Bacteria;Proteobacteria;Gammaproteobacteria	LVP2	SAMN11579496	PRJNA541191	GCA_013393865.1	Complete	5.52137	45.07	chromosome 1:NZ_CP040101.1/CP040101.1; chromosome 2:NZ_CP040102.1/CP040102.1		2	4899	2020-07-08T00:00:00Z	ftp://ftp.ncbi.nlm.nih.gov/genomes/all/GCA/013/393/865/GCA_013393865.1_ASM1339386v1	ftp://ftp.ncbi.nlm.nih.gov/genomes/all/GCF/013/393/865/GCF_013393865.1_ASM1339386v1	5147	human	2022-08-05T00:00:00Z	4	74		37	133
Vibrio parahaemolyticus	Bacteria;Proteobacteria;Gammaproteobacteria	LVP66	SAMN11579497	PRJNA541191	GCA_013393885.1	Complete	5.10772	45.4	chromosome 1:NZ_CP040103.1/CP040103.1; chromosome 2:NZ_CP040104.1/CP040104.1		2	4559	2020-07-08T00:00:00Z	ftp://ftp.ncbi.nlm.nih.gov/genomes/all/GCA/013/393/885/GCA_013393885.1_ASM1339388v1	ftp://ftp.ncbi.nlm.nih.gov/genomes/all/GCF/013/393/885/GCF_013393885.1_ASM1339388v1	4762	human	2022-08-05T00:00:00Z	4	30		37	132
Vibrio parahaemolyticus	Bacteria;Proteobacteria;Gammaproteobacteria	MAVP-Q	SAMN05579852	PRJNA263814	GCA_002209725.2	Complete	5.25729	45.3	chromosome 1:NZ_CP022473.1/CP022473.1; chromosome 2:NZ_CP022472.1/CP022472.1		2	4699	2017-07-19T00:00:00Z		ftp://ftp.ncbi.nlm.nih.gov/genomes/all/GCF/002/209/725/GCF_002209725.2_ASM220972v2	4928	Homo sapiens	2022-02-11T00:00:00Z	4	49		41	135
Vibrio parahaemolyticus	Bacteria;Proteobacteria;Gammaproteobacteria	MAVP-R	SAMN06042545	PRJNA263814	GCA_002220985.3	Complete	5.24941	45.1696	chromosome 1:NZ_CP022552.2/CP022552.2; chromosome 2:NZ_CP022553.2/CP022553.2		2	4680	2017-07-25T00:00:00Z		ftp://ftp.ncbi.nlm.nih.gov/genomes/all/GCF/002/220/985/GCF_002220985.3_HGAP	4873	Homo sapiens	2022-02-11T00:00:00Z	4	43		25	121
Vibrio parahaemolyticus	Bacteria;Proteobacteria;Gammaproteobacteria	MVP1	SAMN06061934	PRJNA355061	GCA_001996365.2	Complete	5.38921	45.2729	chromosome 1:NZ_CP043421.1/CP043421.1; chromosome 2:NZ_CP043422.1/CP043422.1; plasmid pVa:NZ_CP043423.1/CP043423.1		3	4760	2019-08-28T00:00:00Z		ftp://ftp.ncbi.nlm.nih.gov/genomes/all/GCF/001/996/365/GCF_001996365.2_ASM199636v2	5014	human	2022-10-03T00:00:00Z	4	84		37	129
Vibrio parahaemolyticus	Bacteria;Proteobacteria;Gammaproteobacteria	R13	SAMN08774111	PRJNA439331	GCA_003119375.1	Complete	5.44128	45.2718	chromosome 1:NZ_CP028342.1/CP028342.1; chromosome 2:NZ_CP028343.1/CP028343.1; plasmid pVpR13_19Kb:NZ_CP028344.1/CP028344.1; plasmid pVpR13_55Kb:NZ_CP028345.1/CP028345.1; plasmid pVpR13_71Kb:NZ_CP028346.1/CP028346.1		5	4764	2018-05-11T00:00:00Z		ftp://ftp.ncbi.nlm.nih.gov/genomes/all/GCF/003/119/375/GCF_003119375.1_ASM311937v1	4980	Penaeus vannamei	2022-07-11T00:00:00Z	4	44		36	132
Vibrio parahaemolyticus	Bacteria;Proteobacteria;Gammaproteobacteria	R14	SAMN08744595	PRJNA439331	GCA_003076895.1	Complete	5.44414	45.2695	chromosome 1:NZ_CP028141.1/CP028141.1; chromosome 2:NZ_CP028142.1/CP028142.1; plasmid pVpR14_20Kb:NZ_CP028143.1/CP028143.1; plasmid pVpR14_56Kb:NZ_CP028144.1/CP028144.1; plasmid pVpR14_74Kb:NZ_CP028145.1/CP028145.1		5	4770	2018-05-02T00:00:00Z		ftp://ftp.ncbi.nlm.nih.gov/genomes/all/GCF/003/076/895/GCF_003076895.1_ASM307689v1	4988	Penaeus vannamei	2022-07-11T00:00:00Z	4	45		37	132
Vibrio parahaemolyticus	Bacteria;Proteobacteria;Gammaproteobacteria	RIMD 2210633	SAMD00058707	PRJNA360	GCA_000196095.1	Complete	5.16577	45.4	chromosome 1:NC_004603.1/BA000031.2; chromosome 2:NC_004605.1/BA000032.2		2	4519	2003-03-05T00:00:00Z	ftp://ftp.ncbi.nlm.nih.gov/genomes/all/GCA/000/196/095/GCA_000196095.1_ASM19609v1	ftp://ftp.ncbi.nlm.nih.gov/genomes/all/GCF/000/196/095/GCF_000196095.1_ASM19609v1	4735	human	2022-04-14T00:00:00Z	4	51	representative	34	127
Vibrio parahaemolyticus	Bacteria;Proteobacteria;Gammaproteobacteria	S107-1	SAMN08851398	PRJNA448597	GCA_003047085.1	Complete	5.20333	45.4014	chromosome 1:NZ_CP028481.1/CP028481.1; chromosome 2:NZ_CP028482.1/CP028482.1		2	4463	2018-04-10T00:00:00Z		ftp://ftp.ncbi.nlm.nih.gov/genomes/all/GCF/003/047/085/GCF_003047085.1_ASM304708v1	4855	human	2022-04-15T00:00:00Z	4	219		37	132
Vibrio parahaemolyticus	Bacteria;Proteobacteria;Gammaproteobacteria	TJ-187	SAMN17188309	PRJNA503785	GCA_021730025.1	Complete	5.46691	45.2809	chromosome I:NZ_CP068647.1/CP068647.1; chromosome II:NZ_CP068648.1/CP068648.1; plasmid pTJ187-1:NZ_CP068649.1/CP068649.1; plasmid pTJ187-2:NZ_CP068650.1/CP068650.1; plasmid pTJ187-3:NZ_CP068651.1/CP068651.1		5	4856	2022-01-31T00:00:00Z	ftp://ftp.ncbi.nlm.nih.gov/genomes/all/GCA/021/730/025/GCA_021730025.1_ASM2173002v1	ftp://ftp.ncbi.nlm.nih.gov/genomes/all/GCF/021/730/025/GCF_021730025.1_ASM2173002v1	5118	Penaeus vannamei	2022-02-04T00:00:00Z	4	89		37	132
Vibrio parahaemolyticus	Bacteria;Proteobacteria;Gammaproteobacteria	TJ-20	SAMN17188302	PRJNA503785	GCA_021730005.1	Complete	5.21361	45.353	chromosome I:NZ_CP068630.1/CP068630.1; chromosome II:NZ_CP068631.1/CP068631.1; plasmid pTJ20-1:NZ_CP068632.1/CP068632.1		3	4615	2022-01-31T00:00:00Z	ftp://ftp.ncbi.nlm.nih.gov/genomes/all/GCA/021/730/005/GCA_021730005.1_ASM2173000v1	ftp://ftp.ncbi.nlm.nih.gov/genomes/all/GCF/021/730/005/GCF_021730005.1_ASM2173000v1	4833	Penaeus vannamei	2022-02-04T00:00:00Z	4	54		34	126
Vibrio parahaemolyticus	Bacteria;Proteobacteria;Gammaproteobacteria	TJA114	SAMN15755100	PRJNA655788	GCA_014217295.1	Complete	5.56888	45.1997	chromosome 1:NZ_CP060087.1/CP060087.1; chromosome 2:NZ_CP060088.1/CP060088.1; plasmid p114-1:NZ_CP060089.1/CP060089.1; plasmid p114-2:NZ_CP060090.1/CP060090.1; plasmid p114-3:NZ_CP060091.1/CP060091.1		5	4953	2020-08-17T00:00:00Z	ftp://ftp.ncbi.nlm.nih.gov/genomes/all/GCA/014/217/295/GCA_014217295.1_ASM1421729v1	ftp://ftp.ncbi.nlm.nih.gov/genomes/all/GCF/014/217/295/GCF_014217295.1_ASM1421729v1	5179	Penaeus vannamei	2021-12-17T00:00:00Z	4	53		37	132
Vibrio parahaemolyticus	Bacteria;Proteobacteria;Gammaproteobacteria	UCM-V493	SAMN03081521	PRJNA229758	GCA_000568495.1	Complete	5.23257	45.3212	chromosome 1:NZ_CP007004.1/CP007004.1; chromosome 2:NZ_CP007005.1/CP007005.1; plasmid pVPUCMV:NZ_CP007006.1/CP007006.1		3	4658	2014-02-12T00:00:00Z	ftp://ftp.ncbi.nlm.nih.gov/genomes/all/GCA/000/568/495/GCA_000568495.1_ASM56849v1	ftp://ftp.ncbi.nlm.nih.gov/genomes/all/GCF/000/568/495/GCF_000568495.1_ASM56849v1	4877	human	2022-01-20T00:00:00Z	4	67		28	120
Vibrio parahaemolyticus	Bacteria;Proteobacteria;Gammaproteobacteria	Vb0624	SAMN12123413	PRJNA550287	GCA_006517795.1	Complete	5.3835	45.3339	chromosome 1:NZ_CP041202.1/CP041202.1; chromosome 2:NZ_CP041201.1/CP041201.1		2	4821	2019-07-01T00:00:00Z		ftp://ftp.ncbi.nlm.nih.gov/genomes/all/GCF/006/517/795/GCF_006517795.1_ASM651779v1	5010	human	2022-08-24T00:00:00Z	4	40		37	108
Vibrio parahaemolyticus	Bacteria;Proteobacteria;Gammaproteobacteria	VP120	SAMN17188298	PRJNA503785	GCA_021730065.1	Complete	5.20982	45.3511	chromosome I:NZ_CP068638.1/CP068638.1; chromosome II:NZ_CP068639.1/CP068639.1; plasmid pVP120-1:NZ_CP068640.1/CP068640.1		3	4613	2022-01-31T00:00:00Z	ftp://ftp.ncbi.nlm.nih.gov/genomes/all/GCA/021/730/065/GCA_021730065.1_ASM2173006v1	ftp://ftp.ncbi.nlm.nih.gov/genomes/all/GCF/021/730/065/GCF_021730065.1_ASM2173006v1	4830	Penaeus vannamei	2022-02-04T00:00:00Z	4	53		34	126
Vibrio parahaemolyticus	Bacteria;Proteobacteria;Gammaproteobacteria	VP157	SAMN17188296	PRJNA503785	GCA_021730085.1	Complete	5.54988	45.2196	chromosome I:NZ_CP068641.1/CP068641.1; chromosome II:NZ_CP068642.1/CP068642.1; plasmid pVP157-1:NZ_CP068643.1/CP068643.1; plasmid pVP157-2:NZ_CP068644.1/CP068644.1; plasmid pVP157-3:NZ_CP068645.1/CP068645.1; plasmid pVP157-4:NZ_CP068646.1/CP068646.1		6	5110	2022-01-31T00:00:00Z	ftp://ftp.ncbi.nlm.nih.gov/genomes/all/GCA/021/730/085/GCA_021730085.1_ASM2173008v1	ftp://ftp.ncbi.nlm.nih.gov/genomes/all/GCF/021/730/085/GCF_021730085.1_ASM2173008v1	5371	Penaeus vannamei	2022-02-04T00:00:00Z	4	86		37	134
Vibrio parahaemolyticus	Bacteria;Proteobacteria;Gammaproteobacteria	VP17	SAMN17188294	PRJNA503785	GCA_021730045.1	Complete	5.64889	45.3514	chromosome I:NZ_CP068633.1/CP068633.1; chromosome II:NZ_CP068634.1/CP068634.1; plasmid pVP17-1:NZ_CP068635.1/CP068635.1; plasmid pVP17-2:NZ_CP068636.1/CP068636.1; plasmid pVP17-3:NZ_CP068637.1/CP068637.1		5	4879	2022-01-31T00:00:00Z	ftp://ftp.ncbi.nlm.nih.gov/genomes/all/GCA/021/730/045/GCA_021730045.1_ASM2173004v1	ftp://ftp.ncbi.nlm.nih.gov/genomes/all/GCF/021/730/045/GCF_021730045.1_ASM2173004v1	5292	Penaeus vannamei	2022-02-04T00:00:00Z	5	247		34	127
Vibrio parahaemolyticus	Bacteria;Proteobacteria;Gammaproteobacteria	VPD14	SAMN09874427	PRJNA487159	GCA_004006515.1	Complete	5.16864	45.4	chromosome 1:NZ_CP031781.1/CP031781.1; chromosome 2:NZ_CP031782.1/CP031782.1		2	4527	2019-01-09T00:00:00Z		ftp://ftp.ncbi.nlm.nih.gov/genomes/all/GCF/004/006/515/GCF_004006515.1_ASM400651v1	4740	human	2022-03-17T00:00:00Z	4	38		37	134
Vibrio parahaemolyticus	Bacteria;Proteobacteria;Gammaproteobacteria	XMM117	SAMN15889510	PRJNA633360	GCA_023205935.1	Complete	5.67285	45.0466	chromosome I:NZ_CP064037.1/CP064037.1; chromosome II:NZ_CP064038.1/CP064038.1; plasmid pXMM117-1:NZ_CP064039.1/CP064039.1; plasmid pXMM117-2:NZ_CP064040.1/CP064040.1		4	4876	2022-05-02T00:00:00Z	ftp://ftp.ncbi.nlm.nih.gov/genomes/all/GCA/023/205/935/GCA_023205935.1_ASM2320593v1	ftp://ftp.ncbi.nlm.nih.gov/genomes/all/GCF/023/205/935/GCF_023205935.1_ASM2320593v1	5294	human	2022-05-03T00:00:00Z	5	242		37	134
Vibrio parahaemolyticus	Bacteria;Proteobacteria;Gammaproteobacteria	XMO116	SAMN15889509	PRJNA633360	GCA_023205955.1	Complete	5.4661	45.1782	chromosome I:NZ_CP064041.1/CP064041.1; chromosome II:NZ_CP064042.1/CP064042.1; plasmid pXMO116-1:NZ_CP064043.1/CP064043.1		3	4784	2022-05-02T00:00:00Z	ftp://ftp.ncbi.nlm.nih.gov/genomes/all/GCA/023/205/955/GCA_023205955.1_ASM2320595v1	ftp://ftp.ncbi.nlm.nih.gov/genomes/all/GCF/023/205/955/GCF_023205955.1_ASM2320595v1	5053	human	2022-05-03T00:00:00Z	5	92		37	135
