# Supplementary material for: Anti-Vibrio parahaemolyticus compounds from Streptomyces parvus based on Pan-genome and subtractive proteomics
Source: Front Microbiol. 2023 Jul 6;14:1218176. doi: 10.3389/fmicb.2023.1218176 (PMC10361664; doi:10.3389/fmicb.2023.1218176)
Supplement: Supplementary file 1 [file Data_Sheet_1.zip › Table S2.XLS]

## Sheet: Sheet1
>CORE_REP|Org9_Gene4345#
>CORE_REP|Org23_Gene1359#
>CORE_REP|Org50_Gene2255#
>CORE_REP|Org41_Gene2299#
>CORE_REP|Org18_Gene3549#
>CORE_REP|Org21_Gene2351#
>CORE_REP|Org54_Gene2073#
>CORE_REP|Org43_Gene385#
>CORE_REP|Org28_Gene2490#
>CORE_REP|Org25_Gene1810#
>CORE_REP|Org47_Gene2579#
>CORE_REP|Org40_Gene103#
>CORE_REP|Org44_Gene4426#
>CORE_REP|Org44_Gene4291#
>CORE_REP|Org20_Gene4116#
>CORE_REP|Org48_Gene4325#
>CORE_REP|Org7_Gene854#
>CORE_REP|Org9_Gene649#
>CORE_REP|Org19_Gene748#
>CORE_REP|Org24_Gene708#
>CORE_REP|Org22_Gene454#
>CORE_REP|Org36_Gene955#
>CORE_REP|Org8_Gene4344#
>CORE_REP|Org30_Gene567#
>CORE_REP|Org46_Gene1591#
>CORE_REP|Org16_Gene189#
>CORE_REP|Org37_Gene1573#
>CORE_REP|Org38_Gene857#
>CORE_REP|Org14_Gene1389#
>CORE_REP|Org31_Gene3520#
>CORE_REP|Org9_Gene595#
>CORE_REP|Org17_Gene2828#
>CORE_REP|Org6_Gene777#
>CORE_REP|Org47_Gene4276#
>CORE_REP|Org15_Gene513#
>CORE_REP|Org52_Gene2914#
>CORE_REP|Org10_Gene1342#
>CORE_REP|Org8_Gene2419#
>CORE_REP|Org27_Gene3344#
>CORE_REP|Org37_Gene518#
>CORE_REP|Org4_Gene2852#
>CORE_REP|Org46_Gene950#
>CORE_REP|Org8_Gene1412#
>CORE_REP|Org24_Gene700#
>CORE_REP|Org46_Gene9516#
>CORE_REP|Org42_Gene883#
>CORE_REP|Org54_Gene3137#
>CORE_REP|Org43_Gene2712#
>CORE_REP|Org7_Gene2375#
>CORE_REP|Org7_Gene5031#
>CORE_REP|Org53_Gene1770#
>CORE_REP|Org41_Gene1386#
>CORE_REP|Org29_Gene2768#
>CORE_REP|Org43_Gene2013#
>CORE_REP|Org36_Gene331#
>CORE_REP|Org5_Gene8675#
>CORE_REP|Org40_Gene4480#
>CORE_REP|Org33_Gene1877#
>CORE_REP|Org35_Gene2691#
>CORE_REP|Org46_Gene3788#
>CORE_REP|Org22_Gene4340#
>CORE_REP|Org49_Gene769#
>CORE_REP|Org46_Gene9282#
>CORE_REP|Org47_Gene192#
>CORE_REP|Org46_Gene2677#
>CORE_REP|Org5_Gene1651#
>CORE_REP|Org53_Gene2854#
>CORE_REP|Org39_Gene2383#
>CORE_REP|Org6_Gene2455#
>CORE_REP|Org14_Gene712#
>CORE_REP|Org44_Gene2204#
>CORE_REP|Org10_Gene3762#
>CORE_REP|Org24_Gene1314#
>CORE_REP|Org26_Gene1843#
>CORE_REP|Org22_Gene4325#
>CORE_REP|Org16_Gene2124#
>CORE_REP|Org19_Gene2596#
>CORE_REP|Org8_Gene4197#
>CORE_REP|Org5_Gene6407#
>CORE_REP|Org34_Gene628#
>CORE_REP|Org56_Gene389#
>CORE_REP|Org44_Gene1176#
>CORE_REP|Org30_Gene301#
>CORE_REP|Org23_Gene4012#
>CORE_REP|Org56_Gene2363#
>CORE_REP|Org51_Gene4342#
>CORE_REP|Org38_Gene4421#
>CORE_REP|Org12_Gene3384#
>CORE_REP|Org28_Gene4025#
>CORE_REP|Org15_Gene3995#
>CORE_REP|Org28_Gene503#
>CORE_REP|Org30_Gene4026#
>CORE_REP|Org37_Gene2468#
>CORE_REP|Org28_Gene717#
>CORE_REP|Org55_Gene663#
>CORE_REP|Org32_Gene4285#
>CORE_REP|Org9_Gene4250#
>CORE_REP|Org33_Gene3892#
>CORE_REP|Org30_Gene2555#
>CORE_REP|Org27_Gene823#
>CORE_REP|Org44_Gene7818#
>CORE_REP|Org46_Gene2459#
>CORE_REP|Org44_Gene4456#
>CORE_REP|Org35_Gene3750#
>CORE_REP|Org18_Gene1185#
>CORE_REP|Org46_Gene4209#
>CORE_REP|Org4_Gene5037#
>CORE_REP|Org52_Gene3066#
>CORE_REP|Org16_Gene2061#
>CORE_REP|Org7_Gene5255#
>CORE_REP|Org1_Gene2927#
>CORE_REP|Org12_Gene839#
>CORE_REP|Org37_Gene4181#
>CORE_REP|Org20_Gene4193#
>CORE_REP|Org55_Gene909#
>CORE_REP|Org2_Gene2436#
>CORE_REP|Org49_Gene3326#
>CORE_REP|Org46_Gene4479#
>CORE_REP|Org50_Gene2211#
>CORE_REP|Org46_Gene10252#
>CORE_REP|Org49_Gene1130#
>CORE_REP|Org39_Gene557#
>CORE_REP|Org10_Gene3075#
>CORE_REP|Org36_Gene1595#
>CORE_REP|Org20_Gene3206#
>CORE_REP|Org11_Gene3052#
>CORE_REP|Org25_Gene1578#
>CORE_REP|Org29_Gene822#
>CORE_REP|Org10_Gene4169#
>CORE_REP|Org14_Gene5266#
>CORE_REP|Org22_Gene89#
>CORE_REP|Org41_Gene1036#
>CORE_REP|Org17_Gene1711#
>CORE_REP|Org6_Gene413#
>CORE_REP|Org30_Gene1653#
>CORE_REP|Org33_Gene3647#
>CORE_REP|Org32_Gene4620#
>CORE_REP|Org33_Gene202#
>CORE_REP|Org56_Gene2167#
>CORE_REP|Org30_Gene2760#
>CORE_REP|Org27_Gene4249#
>CORE_REP|Org5_Gene844#
>CORE_REP|Org38_Gene145#
>CORE_REP|Org5_Gene4551#
>CORE_REP|Org43_Gene936#
>CORE_REP|Org5_Gene3219#
>CORE_REP|Org40_Gene3537#
>CORE_REP|Org30_Gene1275#
>CORE_REP|Org2_Gene4401#
>CORE_REP|Org53_Gene1201#
>CORE_REP|Org8_Gene1703#
>CORE_REP|Org44_Gene7909#
>CORE_REP|Org13_Gene270#
>CORE_REP|Org37_Gene4410#
>CORE_REP|Org41_Gene3811#
>CORE_REP|Org33_Gene1701#
>CORE_REP|Org33_Gene3710#
>CORE_REP|Org47_Gene3684#
>CORE_REP|Org36_Gene2969#
>CORE_REP|Org47_Gene3476#
>CORE_REP|Org17_Gene1264#
>CORE_REP|Org6_Gene2776#
>CORE_REP|Org17_Gene2609#
>CORE_REP|Org47_Gene1284#
>CORE_REP|Org13_Gene4168#
>CORE_REP|Org38_Gene4069#
>CORE_REP|Org45_Gene995#
>CORE_REP|Org58_Gene1696#
>CORE_REP|Org38_Gene2207#
>CORE_REP|Org16_Gene784#
>CORE_REP|Org20_Gene3851#
>CORE_REP|Org58_Gene216#
>CORE_REP|Org46_Gene4995#
>CORE_REP|Org34_Gene1144#
>CORE_REP|Org39_Gene673#
>CORE_REP|Org29_Gene323#
>CORE_REP|Org7_Gene5911#
>CORE_REP|Org42_Gene989#
>CORE_REP|Org39_Gene3239#
>CORE_REP|Org31_Gene442#
>CORE_REP|Org31_Gene1261#
>CORE_REP|Org20_Gene1445#
>CORE_REP|Org36_Gene638#
>CORE_REP|Org31_Gene3547#
>CORE_REP|Org12_Gene2214#
>CORE_REP|Org10_Gene2930#
>CORE_REP|Org33_Gene2364#
>CORE_REP|Org39_Gene1914#
>CORE_REP|Org14_Gene4983#
>CORE_REP|Org41_Gene2520#
>CORE_REP|Org41_Gene2465#
>CORE_REP|Org4_Gene5416#
>CORE_REP|Org10_Gene1699#
>CORE_REP|Org5_Gene7270#
>CORE_REP|Org14_Gene5406#
>CORE_REP|Org26_Gene3450#
>CORE_REP|Org19_Gene2845#
>CORE_REP|Org46_Gene825#
>CORE_REP|Org31_Gene2339#
>CORE_REP|Org23_Gene3898#
>CORE_REP|Org47_Gene3302#
>CORE_REP|Org39_Gene531#
>CORE_REP|Org39_Gene2912#
>CORE_REP|Org24_Gene461#
>CORE_REP|Org49_Gene2933#
>CORE_REP|Org20_Gene3723#
>CORE_REP|Org32_Gene4170#
>CORE_REP|Org44_Gene6210#
>CORE_REP|Org10_Gene3242#
>CORE_REP|Org20_Gene923#
>CORE_REP|Org16_Gene525#
>CORE_REP|Org46_Gene4104#
>CORE_REP|Org50_Gene1362#
>CORE_REP|Org24_Gene4742#
>CORE_REP|Org19_Gene2665#
>CORE_REP|Org2_Gene2229#
>CORE_REP|Org38_Gene3901#
>CORE_REP|Org34_Gene653#
>CORE_REP|Org25_Gene1140#
>CORE_REP|Org55_Gene1581#
>CORE_REP|Org1_Gene3343#
>CORE_REP|Org14_Gene4531#
>CORE_REP|Org49_Gene674#
>CORE_REP|Org19_Gene4258#
>CORE_REP|Org1_Gene189#
>CORE_REP|Org58_Gene446#
>CORE_REP|Org33_Gene1057#
>CORE_REP|Org31_Gene123#
>CORE_REP|Org56_Gene3122#
>CORE_REP|Org21_Gene3747#
>CORE_REP|Org39_Gene1413#
>CORE_REP|Org43_Gene2407#
>CORE_REP|Org17_Gene5801#
>CORE_REP|Org37_Gene2552#
>CORE_REP|Org44_Gene5584#
>CORE_REP|Org56_Gene2639#
>CORE_REP|Org7_Gene5957#
>CORE_REP|Org16_Gene619#
>CORE_REP|Org34_Gene3943#
>CORE_REP|Org31_Gene1167#
>CORE_REP|Org38_Gene4405#
>CORE_REP|Org23_Gene4394#
>CORE_REP|Org40_Gene1540#
>CORE_REP|Org58_Gene580#
>CORE_REP|Org42_Gene3308#
>CORE_REP|Org41_Gene6037#
>CORE_REP|Org46_Gene8479#
>CORE_REP|Org33_Gene3551#
>CORE_REP|Org8_Gene638#
>CORE_REP|Org55_Gene736#
>CORE_REP|Org43_Gene3790#
>CORE_REP|Org23_Gene2591#
>CORE_REP|Org30_Gene4040#
>CORE_REP|Org32_Gene4680#
>CORE_REP|Org11_Gene4481#
>CORE_REP|Org17_Gene8768#
>CORE_REP|Org15_Gene3903#
>CORE_REP|Org5_Gene8347#
>CORE_REP|Org10_Gene449#
>CORE_REP|Org17_Gene7822#
>CORE_REP|Org46_Gene1394#
>CORE_REP|Org36_Gene4061#
>CORE_REP|Org35_Gene1548#
>CORE_REP|Org54_Gene3886#
>CORE_REP|Org39_Gene1291#
>CORE_REP|Org49_Gene3345#
>CORE_REP|Org10_Gene1341#
>CORE_REP|Org46_Gene6308#
>CORE_REP|Org32_Gene1308#
>CORE_REP|Org2_Gene4224#
>CORE_REP|Org9_Gene2236#
>CORE_REP|Org34_Gene1066#
>CORE_REP|Org5_Gene6568#
>CORE_REP|Org58_Gene2110#
>CORE_REP|Org46_Gene6726#
>CORE_REP|Org22_Gene4326#
>CORE_REP|Org50_Gene2857#
>CORE_REP|Org2_Gene2491#
>CORE_REP|Org14_Gene1832#
>CORE_REP|Org10_Gene2204#
>CORE_REP|Org54_Gene916#
>CORE_REP|Org41_Gene1137#
>CORE_REP|Org50_Gene3481#
>CORE_REP|Org7_Gene742#
>CORE_REP|Org13_Gene3992#
>CORE_REP|Org16_Gene2236#
>CORE_REP|Org41_Gene1848#
>CORE_REP|Org50_Gene2216#
>CORE_REP|Org23_Gene3571#
>CORE_REP|Org38_Gene4410#
>CORE_REP|Org30_Gene3453#
>CORE_REP|Org50_Gene4189#
>CORE_REP|Org22_Gene3899#
>CORE_REP|Org7_Gene889#
>CORE_REP|Org10_Gene2994#
>CORE_REP|Org1_Gene3147#
>CORE_REP|Org7_Gene2236#
>CORE_REP|Org27_Gene3098#
>CORE_REP|Org51_Gene738#
>CORE_REP|Org5_Gene7941#
>CORE_REP|Org48_Gene987#
>CORE_REP|Org25_Gene1151#
>CORE_REP|Org5_Gene9472#
>CORE_REP|Org27_Gene3869#
>CORE_REP|Org33_Gene1551#
>CORE_REP|Org51_Gene2726#
>CORE_REP|Org9_Gene2490#
>CORE_REP|Org14_Gene4793#
>CORE_REP|Org46_Gene7126#
>CORE_REP|Org7_Gene6562#
>CORE_REP|Org58_Gene3866#
>CORE_REP|Org19_Gene2468#
>CORE_REP|Org34_Gene3947#
>CORE_REP|Org34_Gene1369#
>CORE_REP|Org4_Gene4879#
>CORE_REP|Org9_Gene3632#
>CORE_REP|Org39_Gene1065#
>CORE_REP|Org41_Gene229#
>CORE_REP|Org8_Gene462#
>CORE_REP|Org55_Gene692#
>CORE_REP|Org58_Gene427#
>CORE_REP|Org17_Gene7539#
>CORE_REP|Org21_Gene2258#
>CORE_REP|Org40_Gene1269#
>CORE_REP|Org52_Gene2830#
>CORE_REP|Org16_Gene857#
>CORE_REP|Org8_Gene2785#
>CORE_REP|Org38_Gene2193#
>CORE_REP|Org5_Gene1597#
>CORE_REP|Org49_Gene730#
>CORE_REP|Org20_Gene3809#
>CORE_REP|Org23_Gene4331#
>CORE_REP|Org32_Gene4443#
>CORE_REP|Org10_Gene2278#
>CORE_REP|Org5_Gene5237#
>CORE_REP|Org25_Gene1599#
>CORE_REP|Org43_Gene3777#
>CORE_REP|Org6_Gene2010#
>CORE_REP|Org38_Gene4221#
>CORE_REP|Org9_Gene1369#
>CORE_REP|Org14_Gene691#
>CORE_REP|Org5_Gene9285#
>CORE_REP|Org19_Gene1629#
>CORE_REP|Org5_Gene6184#
>CORE_REP|Org10_Gene3405#
>CORE_REP|Org21_Gene3756#
>CORE_REP|Org2_Gene907#
>CORE_REP|Org1_Gene3082#
>CORE_REP|Org7_Gene7763#
>CORE_REP|Org20_Gene900#
>CORE_REP|Org22_Gene2186#
>CORE_REP|Org23_Gene1345#
>CORE_REP|Org30_Gene3117#
>CORE_REP|Org26_Gene3623#
>CORE_REP|Org35_Gene3839#
>CORE_REP|Org23_Gene416#
>CORE_REP|Org41_Gene881#
>CORE_REP|Org16_Gene343#
>CORE_REP|Org24_Gene698#
>CORE_REP|Org15_Gene3842#
>CORE_REP|Org9_Gene2581#
>CORE_REP|Org5_Gene2090#
>CORE_REP|Org15_Gene728#
>CORE_REP|Org34_Gene2977#
>CORE_REP|Org3_Gene4072#
>CORE_REP|Org36_Gene4132#
>CORE_REP|Org35_Gene3878#
>CORE_REP|Org44_Gene7042#
>CORE_REP|Org18_Gene4607#
>CORE_REP|Org25_Gene1525#
>CORE_REP|Org41_Gene4612#
>CORE_REP|Org29_Gene2475#
>CORE_REP|Org23_Gene3841#
>CORE_REP|Org14_Gene1937#
>CORE_REP|Org44_Gene908#
>CORE_REP|Org56_Gene3211#
>CORE_REP|Org16_Gene1442#
>CORE_REP|Org9_Gene1513#
>CORE_REP|Org46_Gene5551#
>CORE_REP|Org25_Gene399#
>CORE_REP|Org8_Gene1082#
>CORE_REP|Org50_Gene2962#
>CORE_REP|Org37_Gene1338#
>CORE_REP|Org22_Gene2082#
>CORE_REP|Org9_Gene2760#
>CORE_REP|Org21_Gene1785#
>CORE_REP|Org16_Gene2458#
>CORE_REP|Org1_Gene3463#
>CORE_REP|Org51_Gene1543#
>CORE_REP|Org20_Gene1227#
>CORE_REP|Org11_Gene3012#
>CORE_REP|Org7_Gene3573#
>CORE_REP|Org30_Gene3366#
>CORE_REP|Org41_Gene888#
>CORE_REP|Org39_Gene3090#
>CORE_REP|Org56_Gene4154#
>CORE_REP|Org8_Gene2704#
>CORE_REP|Org16_Gene1472#
>CORE_REP|Org45_Gene4236#
>CORE_REP|Org7_Gene4310#
>CORE_REP|Org44_Gene911#
>CORE_REP|Org32_Gene3910#
>CORE_REP|Org22_Gene3887#
>CORE_REP|Org20_Gene1389#
>CORE_REP|Org55_Gene4227#
>CORE_REP|Org53_Gene710#
>CORE_REP|Org31_Gene1856#
>CORE_REP|Org58_Gene3806#
>CORE_REP|Org25_Gene2376#
>CORE_REP|Org29_Gene2128#
>CORE_REP|Org46_Gene7811#
>CORE_REP|Org6_Gene466#
>CORE_REP|Org27_Gene767#
>CORE_REP|Org10_Gene2316#
>CORE_REP|Org56_Gene4224#
>CORE_REP|Org41_Gene4465#
>CORE_REP|Org4_Gene4856#
>CORE_REP|Org22_Gene3519#
>CORE_REP|Org31_Gene2261#
>CORE_REP|Org24_Gene462#
>CORE_REP|Org2_Gene3955#
>CORE_REP|Org39_Gene2771#
>CORE_REP|Org26_Gene3624#
>CORE_REP|Org24_Gene4760#
>CORE_REP|Org36_Gene2884#
>CORE_REP|Org55_Gene4484#
>CORE_REP|Org39_Gene1633#
>CORE_REP|Org46_Gene1627#
>CORE_REP|Org37_Gene1364#
>CORE_REP|Org33_Gene776#
>CORE_REP|Org54_Gene905#
>CORE_REP|Org51_Gene2557#
>CORE_REP|Org45_Gene3088#
>CORE_REP|Org51_Gene4643#
>CORE_REP|Org32_Gene1787#
>CORE_REP|Org46_Gene9357#
>CORE_REP|Org1_Gene1455#
>CORE_REP|Org21_Gene4018#
>CORE_REP|Org53_Gene445#
>CORE_REP|Org17_Gene692#
>CORE_REP|Org3_Gene1490#
>CORE_REP|Org40_Gene4431#
>CORE_REP|Org46_Gene7888#
>CORE_REP|Org15_Gene2453#
>CORE_REP|Org29_Gene302#
>CORE_REP|Org57_Gene3183#
>CORE_REP|Org50_Gene2939#
>CORE_REP|Org46_Gene9344#
>CORE_REP|Org30_Gene2695#
>CORE_REP|Org47_Gene257#
>CORE_REP|Org2_Gene4089#
>CORE_REP|Org46_Gene5405#
>CORE_REP|Org3_Gene4228#
>CORE_REP|Org40_Gene4340#
>CORE_REP|Org24_Gene479#
>CORE_REP|Org4_Gene2784#
>CORE_REP|Org46_Gene2829#
>CORE_REP|Org31_Gene3555#
>CORE_REP|Org30_Gene101#
>CORE_REP|Org31_Gene148#
>CORE_REP|Org16_Gene848#
>CORE_REP|Org50_Gene3769#
>CORE_REP|Org44_Gene2211#
>CORE_REP|Org30_Gene584#
>CORE_REP|Org28_Gene2491#
>CORE_REP|Org20_Gene534#
>CORE_REP|Org5_Gene1942#
>CORE_REP|Org39_Gene1683#
>CORE_REP|Org33_Gene3592#
>CORE_REP|Org19_Gene4185#
>CORE_REP|Org32_Gene3267#
>CORE_REP|Org16_Gene1431#
>CORE_REP|Org17_Gene8140#
>CORE_REP|Org25_Gene4874#
>CORE_REP|Org12_Gene3063#
>CORE_REP|Org44_Gene671#
>CORE_REP|Org55_Gene4246#
>CORE_REP|Org37_Gene458#
>CORE_REP|Org50_Gene2830#
>CORE_REP|Org19_Gene2358#
>CORE_REP|Org20_Gene3146#
>CORE_REP|Org17_Gene879#
>CORE_REP|Org13_Gene3027#
>CORE_REP|Org8_Gene2458#
>CORE_REP|Org53_Gene2177#
>CORE_REP|Org7_Gene2155#
>CORE_REP|Org55_Gene1475#
>CORE_REP|Org44_Gene311#
>CORE_REP|Org18_Gene1611#
>CORE_REP|Org9_Gene727#
>CORE_REP|Org14_Gene1505#
>CORE_REP|Org2_Gene974#
>CORE_REP|Org6_Gene3127#
>CORE_REP|Org43_Gene2942#
>CORE_REP|Org48_Gene611#
>CORE_REP|Org12_Gene1498#
>CORE_REP|Org39_Gene2659#
>CORE_REP|Org30_Gene895#
>CORE_REP|Org12_Gene4255#
>CORE_REP|Org56_Gene791#
>CORE_REP|Org56_Gene2497#
>CORE_REP|Org56_Gene823#
>CORE_REP|Org2_Gene3737#
>CORE_REP|Org40_Gene154#
>CORE_REP|Org16_Gene2122#
>CORE_REP|Org4_Gene4074#
>CORE_REP|Org54_Gene3008#
>CORE_REP|Org11_Gene2338#
>CORE_REP|Org47_Gene3738#
>CORE_REP|Org42_Gene677#
>CORE_REP|Org14_Gene1314#
>CORE_REP|Org34_Gene1441#
>CORE_REP|Org44_Gene2992#
>CORE_REP|Org57_Gene2300#
>CORE_REP|Org7_Gene1395#
>CORE_REP|Org46_Gene1231#
>CORE_REP|Org24_Gene3286#
>CORE_REP|Org21_Gene340#
>CORE_REP|Org35_Gene81#
>CORE_REP|Org30_Gene2234#
>CORE_REP|Org46_Gene6151#
>CORE_REP|Org11_Gene316#
>CORE_REP|Org10_Gene3532#
>CORE_REP|Org8_Gene3040#
>CORE_REP|Org4_Gene5174#
>CORE_REP|Org48_Gene2422#
>CORE_REP|Org36_Gene2270#
>CORE_REP|Org3_Gene2429#
>CORE_REP|Org53_Gene2897#
>CORE_REP|Org30_Gene2616#
>CORE_REP|Org2_Gene1438#
>CORE_REP|Org38_Gene2527#
>CORE_REP|Org33_Gene2590#
>CORE_REP|Org30_Gene2273#
>CORE_REP|Org56_Gene2472#
>CORE_REP|Org2_Gene2101#
>CORE_REP|Org56_Gene3800#
>CORE_REP|Org17_Gene8141#
>CORE_REP|Org37_Gene3507#
>CORE_REP|Org9_Gene483#
>CORE_REP|Org12_Gene2554#
>CORE_REP|Org57_Gene4251#
>CORE_REP|Org44_Gene6213#
>CORE_REP|Org34_Gene2695#
>CORE_REP|Org7_Gene6285#
>CORE_REP|Org53_Gene2532#
>CORE_REP|Org22_Gene4180#
>CORE_REP|Org29_Gene3709#
>CORE_REP|Org40_Gene764#
>CORE_REP|Org29_Gene3530#
>CORE_REP|Org1_Gene4833#
>CORE_REP|Org46_Gene3217#
>CORE_REP|Org45_Gene1370#
>CORE_REP|Org7_Gene5916#
>CORE_REP|Org23_Gene2162#
>CORE_REP|Org17_Gene8400#
>CORE_REP|Org51_Gene1341#
>CORE_REP|Org47_Gene3591#
>CORE_REP|Org4_Gene1703#
>CORE_REP|Org25_Gene2663#
>CORE_REP|Org7_Gene5695#
>CORE_REP|Org4_Gene1370#
>CORE_REP|Org35_Gene1799#
>CORE_REP|Org9_Gene3910#
>CORE_REP|Org19_Gene4058#
>CORE_REP|Org5_Gene1428#
>CORE_REP|Org50_Gene4241#
>CORE_REP|Org53_Gene2730#
>CORE_REP|Org15_Gene1271#
>CORE_REP|Org5_Gene7449#
>CORE_REP|Org43_Gene1692#
>CORE_REP|Org33_Gene42#
>CORE_REP|Org56_Gene1142#
>CORE_REP|Org8_Gene2820#
>CORE_REP|Org43_Gene3912#
>CORE_REP|Org20_Gene4148#
>CORE_REP|Org3_Gene1323#
>CORE_REP|Org9_Gene4048#
>CORE_REP|Org38_Gene3726#
>CORE_REP|Org9_Gene3569#
>CORE_REP|Org58_Gene2378#
>CORE_REP|Org47_Gene2858#
>CORE_REP|Org42_Gene588#
>CORE_REP|Org46_Gene2739#
>CORE_REP|Org22_Gene3235#
>CORE_REP|Org30_Gene2326#
>CORE_REP|Org3_Gene3289#
>CORE_REP|Org4_Gene3997#
>CORE_REP|Org25_Gene1879#
>CORE_REP|Org41_Gene2233#
>CORE_REP|Org18_Gene2570#
>CORE_REP|Org46_Gene9571#
>CORE_REP|Org39_Gene3229#
>CORE_REP|Org41_Gene7002#
>CORE_REP|Org48_Gene1346#
>CORE_REP|Org7_Gene2409#
>CORE_REP|Org12_Gene2949#
>CORE_REP|Org55_Gene1979#
>CORE_REP|Org6_Gene1671#
>CORE_REP|Org51_Gene2547#
>CORE_REP|Org39_Gene244#
>CORE_REP|Org44_Gene8329#
>CORE_REP|Org14_Gene1844#
>CORE_REP|Org13_Gene196#
>CORE_REP|Org45_Gene334#
>CORE_REP|Org7_Gene4547#
>CORE_REP|Org11_Gene815#
>CORE_REP|Org4_Gene5085#
>CORE_REP|Org19_Gene2257#
>CORE_REP|Org40_Gene3989#
>CORE_REP|Org40_Gene3505#
>CORE_REP|Org14_Gene1289#
>CORE_REP|Org28_Gene1398#
>CORE_REP|Org58_Gene267#
>CORE_REP|Org44_Gene7946#
>CORE_REP|Org53_Gene2953#
>CORE_REP|Org45_Gene3841#
>CORE_REP|Org53_Gene1988#
>CORE_REP|Org49_Gene2358#
>CORE_REP|Org20_Gene3602#
>CORE_REP|Org39_Gene3914#
>CORE_REP|Org15_Gene2652#
>CORE_REP|Org53_Gene2013#
>CORE_REP|Org33_Gene669#
>CORE_REP|Org34_Gene3153#
>CORE_REP|Org3_Gene2179#
>CORE_REP|Org18_Gene1535#
>CORE_REP|Org7_Gene8095#
>CORE_REP|Org13_Gene1713#
>CORE_REP|Org40_Gene563#
>CORE_REP|Org39_Gene3831#
>CORE_REP|Org1_Gene1592#
>CORE_REP|Org34_Gene15#
>CORE_REP|Org7_Gene7037#
>CORE_REP|Org3_Gene2461#
>CORE_REP|Org41_Gene4299#
>CORE_REP|Org46_Gene2664#
>CORE_REP|Org12_Gene253#
>CORE_REP|Org29_Gene2221#
>CORE_REP|Org37_Gene4472#
>CORE_REP|Org14_Gene3392#
>CORE_REP|Org50_Gene1556#
>CORE_REP|Org30_Gene446#
>CORE_REP|Org51_Gene4397#
>CORE_REP|Org26_Gene4532#
>CORE_REP|Org24_Gene933#
>CORE_REP|Org9_Gene2048#
>CORE_REP|Org4_Gene5333#
>CORE_REP|Org51_Gene3524#
>CORE_REP|Org45_Gene4360#
>CORE_REP|Org8_Gene4220#
>CORE_REP|Org16_Gene252#
>CORE_REP|Org5_Gene6062#
>CORE_REP|Org22_Gene679#
>CORE_REP|Org25_Gene4386#
>CORE_REP|Org28_Gene2660#
>CORE_REP|Org57_Gene1326#
>CORE_REP|Org54_Gene343#
>CORE_REP|Org38_Gene4456#
>CORE_REP|Org29_Gene2405#
>CORE_REP|Org40_Gene2300#
>CORE_REP|Org35_Gene2414#
>CORE_REP|Org17_Gene6014#
>CORE_REP|Org31_Gene3706#
>CORE_REP|Org28_Gene1816#
>CORE_REP|Org50_Gene3296#
>CORE_REP|Org30_Gene2221#
>CORE_REP|Org1_Gene2662#
>CORE_REP|Org22_Gene12#
>CORE_REP|Org7_Gene3540#
>CORE_REP|Org46_Gene4590#
>CORE_REP|Org43_Gene2819#
>CORE_REP|Org26_Gene2851#
>CORE_REP|Org36_Gene2763#
>CORE_REP|Org46_Gene6947#
>CORE_REP|Org2_Gene4448#
>CORE_REP|Org17_Gene2591#
>CORE_REP|Org17_Gene2619#
>CORE_REP|Org7_Gene7054#
>CORE_REP|Org33_Gene390#
>CORE_REP|Org31_Gene138#
>CORE_REP|Org20_Gene3327#
>CORE_REP|Org46_Gene2917#
>CORE_REP|Org12_Gene2392#
>CORE_REP|Org12_Gene4043#
>CORE_REP|Org46_Gene4321#
>CORE_REP|Org15_Gene3478#
>CORE_REP|Org46_Gene9845#
>CORE_REP|Org5_Gene6990#
>CORE_REP|Org5_Gene4596#
>CORE_REP|Org45_Gene4102#
>CORE_REP|Org39_Gene2366#
>CORE_REP|Org54_Gene2479#
>CORE_REP|Org18_Gene4235#
>CORE_REP|Org35_Gene4069#
>CORE_REP|Org56_Gene4179#
>CORE_REP|Org41_Gene739#
>CORE_REP|Org24_Gene513#
>CORE_REP|Org16_Gene2439#
>CORE_REP|Org7_Gene5160#
>CORE_REP|Org4_Gene4982#
>CORE_REP|Org38_Gene4516#
>CORE_REP|Org57_Gene2514#
>CORE_REP|Org7_Gene6229#
>CORE_REP|Org28_Gene3075#
>CORE_REP|Org55_Gene3223#
>CORE_REP|Org51_Gene2523#
>CORE_REP|Org8_Gene3096#
>CORE_REP|Org18_Gene3562#
>CORE_REP|Org21_Gene4432#
>CORE_REP|Org37_Gene3501#
>CORE_REP|Org34_Gene4037#
>CORE_REP|Org45_Gene428#
>CORE_REP|Org49_Gene531#
>CORE_REP|Org34_Gene4249#
>CORE_REP|Org21_Gene3479#
>CORE_REP|Org16_Gene2086#
>CORE_REP|Org55_Gene2585#
>CORE_REP|Org5_Gene4663#
>CORE_REP|Org27_Gene916#
>CORE_REP|Org42_Gene2706#
>CORE_REP|Org43_Gene3162#
>CORE_REP|Org38_Gene1942#
>CORE_REP|Org26_Gene3378#
>CORE_REP|Org5_Gene705#
>CORE_REP|Org16_Gene2194#
>CORE_REP|Org45_Gene4348#
>CORE_REP|Org44_Gene8042#
>CORE_REP|Org21_Gene3709#
>CORE_REP|Org50_Gene4191#
>CORE_REP|Org17_Gene8587#
>CORE_REP|Org45_Gene348#
>CORE_REP|Org2_Gene4371#
>CORE_REP|Org18_Gene4031#
>CORE_REP|Org43_Gene220#
>CORE_REP|Org17_Gene1561#
>CORE_REP|Org46_Gene9451#
>CORE_REP|Org29_Gene3858#
>CORE_REP|Org41_Gene5995#
>CORE_REP|Org7_Gene950#
>CORE_REP|Org30_Gene2691#
>CORE_REP|Org41_Gene4396#
>CORE_REP|Org47_Gene2712#
>CORE_REP|Org36_Gene1400#
>CORE_REP|Org44_Gene4301#
>CORE_REP|Org8_Gene913#
>CORE_REP|Org37_Gene3723#
>CORE_REP|Org47_Gene1214#
>CORE_REP|Org24_Gene684#
>CORE_REP|Org24_Gene481#
>CORE_REP|Org52_Gene3002#
>CORE_REP|Org33_Gene1030#
>CORE_REP|Org22_Gene3389#
>CORE_REP|Org51_Gene1356#
>CORE_REP|Org37_Gene864#
>CORE_REP|Org35_Gene1878#
>CORE_REP|Org44_Gene1014#
>CORE_REP|Org44_Gene341#
>CORE_REP|Org18_Gene4611#
>CORE_REP|Org47_Gene1101#
>CORE_REP|Org23_Gene3048#
>CORE_REP|Org33_Gene3643#
>CORE_REP|Org25_Gene3710#
>CORE_REP|Org22_Gene3158#
>CORE_REP|Org46_Gene8083#
>CORE_REP|Org20_Gene347#
>CORE_REP|Org54_Gene1356#
>CORE_REP|Org32_Gene3890#
>CORE_REP|Org18_Gene3536#
>CORE_REP|Org30_Gene2970#
>CORE_REP|Org14_Gene4815#
>CORE_REP|Org47_Gene2568#
>CORE_REP|Org46_Gene1337#
>CORE_REP|Org37_Gene2321#
>CORE_REP|Org32_Gene4633#
>CORE_REP|Org53_Gene4162#
>CORE_REP|Org27_Gene2546#
>CORE_REP|Org27_Gene2516#
>CORE_REP|Org53_Gene3284#
>CORE_REP|Org31_Gene3672#
>CORE_REP|Org44_Gene266#
>CORE_REP|Org46_Gene8989#
>CORE_REP|Org43_Gene1934#
>CORE_REP|Org43_Gene1235#
>CORE_REP|Org36_Gene2995#
>CORE_REP|Org27_Gene4237#
>CORE_REP|Org18_Gene4458#
>CORE_REP|Org40_Gene3772#
>CORE_REP|Org39_Gene2211#
>CORE_REP|Org34_Gene4347#
>CORE_REP|Org49_Gene566#
>CORE_REP|Org1_Gene470#
>CORE_REP|Org44_Gene2238#
>CORE_REP|Org25_Gene802#
>CORE_REP|Org34_Gene1056#
>CORE_REP|Org38_Gene2792#
>CORE_REP|Org48_Gene4070#
>CORE_REP|Org23_Gene2802#
>CORE_REP|Org40_Gene4296#
>CORE_REP|Org38_Gene3443#
>CORE_REP|Org8_Gene1101#
>CORE_REP|Org3_Gene1801#
>CORE_REP|Org8_Gene4273#
>CORE_REP|Org12_Gene3556#
>CORE_REP|Org45_Gene569#
>CORE_REP|Org47_Gene878#
>CORE_REP|Org20_Gene1697#
>CORE_REP|Org17_Gene8305#
>CORE_REP|Org47_Gene4313#
>CORE_REP|Org7_Gene1859#
>CORE_REP|Org10_Gene3652#
>CORE_REP|Org57_Gene1718#
>CORE_REP|Org55_Gene485#
>CORE_REP|Org3_Gene1137#
>CORE_REP|Org55_Gene4724#
>CORE_REP|Org39_Gene2072#
>CORE_REP|Org52_Gene3118#
>CORE_REP|Org37_Gene2632#
>CORE_REP|Org10_Gene2295#
>CORE_REP|Org46_Gene1239#
>CORE_REP|Org41_Gene789#
>CORE_REP|Org35_Gene3018#
>CORE_REP|Org31_Gene2386#
>CORE_REP|Org35_Gene2408#
>CORE_REP|Org18_Gene1552#
>CORE_REP|Org8_Gene544#
>CORE_REP|Org17_Gene5620#
>CORE_REP|Org51_Gene2484#
>CORE_REP|Org1_Gene4356#
>CORE_REP|Org49_Gene4065#
>CORE_REP|Org1_Gene4151#
>CORE_REP|Org11_Gene4278#
>CORE_REP|Org54_Gene4582#
>CORE_REP|Org42_Gene4052#
>CORE_REP|Org26_Gene1295#
>CORE_REP|Org35_Gene318#
>CORE_REP|Org45_Gene3110#
>CORE_REP|Org55_Gene4485#
>CORE_REP|Org13_Gene630#
>CORE_REP|Org44_Gene2385#
>CORE_REP|Org42_Gene4183#
>CORE_REP|Org52_Gene2820#
>CORE_REP|Org24_Gene3622#
>CORE_REP|Org4_Gene2373#
>CORE_REP|Org46_Gene10285#
>CORE_REP|Org38_Gene609#
>CORE_REP|Org44_Gene9212#
>CORE_REP|Org41_Gene3849#
>CORE_REP|Org53_Gene1132#
>CORE_REP|Org53_Gene4062#
>CORE_REP|Org41_Gene4255#
>CORE_REP|Org53_Gene2569#
>CORE_REP|Org41_Gene442#
>CORE_REP|Org4_Gene5516#
>CORE_REP|Org58_Gene3555#
>CORE_REP|Org39_Gene2696#
>CORE_REP|Org47_Gene673#
>CORE_REP|Org11_Gene3424#
>CORE_REP|Org55_Gene1756#
>CORE_REP|Org58_Gene990#
>CORE_REP|Org47_Gene2543#
>CORE_REP|Org16_Gene1397#
>CORE_REP|Org54_Gene441#
>CORE_REP|Org18_Gene1122#
>CORE_REP|Org41_Gene2212#
>CORE_REP|Org26_Gene996#
>CORE_REP|Org12_Gene3917#
>CORE_REP|Org2_Gene1805#
>CORE_REP|Org14_Gene239#
>CORE_REP|Org23_Gene2042#
>CORE_REP|Org4_Gene4830#
>CORE_REP|Org34_Gene202#
>CORE_REP|Org20_Gene2044#
>CORE_REP|Org46_Gene3168#
>CORE_REP|Org56_Gene4056#
>CORE_REP|Org44_Gene7508#
>CORE_REP|Org50_Gene2873#
>CORE_REP|Org16_Gene2055#
>CORE_REP|Org53_Gene2546#
>CORE_REP|Org53_Gene3096#
>CORE_REP|Org54_Gene2685#
>CORE_REP|Org12_Gene2120#
>CORE_REP|Org49_Gene465#
>CORE_REP|Org38_Gene4019#
>CORE_REP|Org46_Gene9778#
>CORE_REP|Org35_Gene3459#
>CORE_REP|Org49_Gene3338#
>CORE_REP|Org54_Gene481#
>CORE_REP|Org17_Gene7118#
>CORE_REP|Org14_Gene4901#
>CORE_REP|Org46_Gene2864#
>CORE_REP|Org47_Gene3752#
>CORE_REP|Org4_Gene604#
>CORE_REP|Org6_Gene3247#
>CORE_REP|Org23_Gene2641#
>CORE_REP|Org32_Gene3616#
>CORE_REP|Org16_Gene271#
>CORE_REP|Org15_Gene2541#
>CORE_REP|Org46_Gene8596#
>CORE_REP|Org18_Gene4474#
>CORE_REP|Org44_Gene9001#
>CORE_REP|Org6_Gene4297#
>CORE_REP|Org39_Gene4257#
>CORE_REP|Org20_Gene3862#
>CORE_REP|Org44_Gene3627#
>CORE_REP|Org47_Gene4432#
>CORE_REP|Org25_Gene554#
>CORE_REP|Org7_Gene2340#
>CORE_REP|Org33_Gene2415#
>CORE_REP|Org53_Gene3087#
>CORE_REP|Org15_Gene3047#
>CORE_REP|Org22_Gene3265#
>CORE_REP|Org16_Gene1351#
>CORE_REP|Org39_Gene2772#
>CORE_REP|Org6_Gene1976#
