# Supplementary material for: Anti-Vibrio parahaemolyticus compounds from Streptomyces parvus based on Pan-genome and subtractive proteomics
Source: Front Microbiol. 2023 Jul 6;14:1218176. doi: 10.3389/fmicb.2023.1218176 (PMC10361664; doi:10.3389/fmicb.2023.1218176)
Supplement: Supplementary file 1 [file Data_Sheet_1.zip › Table S4.XLS]

## Sheet: Sheet1
Compounds	Molecular Weight(g/mol)	Formula	PubChem CID	LibDockScore
Arylomycin A5	853	C44H64N6O11	10909070	196.766
Arylomycin A6	867	C45H66N6O11	139585013	190.654
Arylomycin A4	853.01	C44H64N6O11	133562624	173.632
Deferoxamine	560.684	C25H48N6O8	2973	173.229
Arylomycin A2	684.69	C32H40N6O11	9988024	173.096
Actinomycin D	1255.4	C62H86N12O16	457193	165.079
C-Demethylactinomycin	1240.61	C61H84N12O16	-	157.564
Dihydroergotamine mesylate	679.783	C34H41N5O8S	71171	154.258
5-hydroxy-3-[(2S,3R,4S,5S)-4-hydroxy-5-(hydroxymethyl)-3-[(2S,3R,4R,5R,6S)-3,4,5-trihydroxy-6-methyloxan-2-yl]oxyoxolan-2-yl]oxy-2-(4-hydroxyphenyl)-7-methoxychromen-4-one	578.5	C27H30O14	23900092	148.747
Actinomycin X2	1269.4	C62H84N12O17	159855	145.47
13-Docosenamide	337.6	C22H43NO	24837735	144.041
1-Hexadecanoyl-sn-glycero-3-phosphocholine	495.6	C24H50NO7P	460602	143.075
N-α-3-hydroxy palmitoyl ornithine	386.31	C21H42N2O4	-	140.131
Melezitose	504.4	C18H32O16	92817	137.217
N-α-3-hydroxy heptadecanealkanoyl ornithine	400.33	C22H44N2O4	-	136.931
Manumycin B	510.58	C28H34N2O7	9870986	135.85
A21978C1	1633.72	C73H103N17O26	-	132.189
Butylcycloheptylprodigiosin	391.549	C25H33N3O	131852818	131.142
3-amino-2-hydroxy-4-phenylbutanoylvalylisoleucine	407.5	C21H33N3O5	89921218	129.754
Valistatin	393.5	C20H31N3O5	101536046	129.144
Monoelaidin	356.5	C21H40O4	5364833	127.654
OUABAIN	584.7	C29H44O12	439501	127.03
Leucrose	342.3	C12H22O11	165577	127.002
Manumycin	550.64	C31H38N2O7	6438330	126.399
Manumycin A	550.64	C31H38N2O7	16219669	126.399
Undecylprodigiosin	393.56	C25H35N3O	135515151	124.88
9-Octadecenamide	281.5	C18H35NO	5283454	124.601
Phthalic acid, diisodecyl ester	446.66	C28H46O4	33599	124.193
Vicenistatin	500.7	C30H48N2O4	6438888	123.369
Soyasaponin Bb	943.1	C48H78O18	122097	122.927
A21978C3	1661.76	C75H107N17O26	-	122.42
P-tert-Octylphenol tetraglycol ether	382.27	C22H38O5	-	122.275
Octadecane	366.71	C26H54	292285	120.831
7,8-Epoxyla-nostan-11-ol, 3-acetoxy	502.78	C32H54O4	-	119.858
methyl ester (E,E)	310.5	C19H34O3	90474977	117.154
(1S,2R,4aS,6aR,6bR,10S,12aR,14bS)-1,2,6b,9,9,12a-hexamethyl-10-[(2R,3R,4S,5S,6R)-3,4,5-trihydroxy-6-methyloxan-2-yl]oxy-2,3,4,5,6,6a,7,8,8a,10,11,12,13,14b-tetradecahydro-1H-picene-4a,6a-dicarboxylic acid	632.8	C36H56O9	44715462	116.863
Octadecanamide	283.5	C18H37NO	31292	115.549
Diisooctyl phthalate	390.56	C24H38O4	33934	114.981
Daltomycin	1620.67	C72H101N17O26	-	114.05
Bestatin	308.37	C16H24N2O4	72172	113.041
2-(4-methyl-6-(2-naphthyloxy)pyrimidin-2-ylthio)-1-phenylethan-1-one	386.5	C23H18N2O2S	124582491	112.28
Di-n-octyl phthalate	390.6	C24H38O4	8346	112.034
Dioctyl phthalate	390.6	C24H38O4	8346	112.034
9,12-octadecadienoic acid	280.4	C18H32O2	3931	111.166
Nocardamin	600.7	C27H48N6O9	161532	110.243
6-amino-3-（4-hydroxybenzyl）-1,4-diazonane-2,5-dione	277.324	C14H19N3O3	-	109.817
2'-Hydroxy-a-naphthoflavone	288.3	C19H12O3	676302	108.041
Ethyl iso-allocholate	436.62	C26H44O5	6452096	106.974
A21978C2	1647.74	C74H105N17O26	-	106.695
Actinocin	328.28	C16H12N2O6	96175	105.685
Palmitamide	255.44	C16H33NO	69421	105.673
Melanin	318.28	C18H10N2O4	6325610	104.635
Thymidine	242.23	C10H14N2O5	5789	103.38
6-chloro-1-ethyl-3-(2-quinolyl)hydroquinolin-2-one	334.8	C20H15ClN2O	124568393	103.35
Borrelidin	489.644	C28H43NO6	6436801	103.085
Genistein	270.24	C15H10O5	5280961	99.8762
pyrisulfoxin A	291	C13H13N3O3S	135433651	99.6201
SF2738E	303	C15H17N3O2S	10017861	97.726
4-methoxy-5-methylthio-6-chloro-2,2′-bipyridine(SF2738B)	275	C13H13N3O2S	135474257	97.2794
Phytic acid	660.04	C6H18O24P6	890	96.8907
Pyrisulfoxin B	273	C13H11N3O2S	10265301	96.3613
Massbank:KO003020 Glycerophosphorylcholine|Glycerophosphocholine|sn-Glycero-3-phosphocholine	257.22	C8H20NO6P	657272	94.2552
Glycitein	284.26	C16H12O5	5317750	93.3569
Daidzein	254.24	C15H10O4	5281708	93.093
Dibutyl phthalate	278.34	C16H22O4	3026	91.9403
SF2738F	243	C12H9N3OS	10060329	91.0435
SF2738A	275	C13H13N3O2S	135482271	90.9622
cyclo(L-Leu-L-Pro)	210.27	C11H18N2O2	7074739	88.5934
SF2738C	262	C13H14N2O2S	-	86.8547
SF2738D	257	C13H11N3OS	10377764	83.9658
6-hydroxy-2-[(4-methylphenyl)methylene]benzo[b]furan-3-one	289.3	C18H11NO3	124576063	80.793
Actinomycin X0(beta)	1271.4	C62H86N12O17	197972	80.2684
Gancidin W	210.27	C11H18N2O2	102892	77.6487
(1α, 4aα, 5α, 7β, 8aβ)-5, 8a- dimethyldecahydronaph-thalene-1, 4a, 7-triol	214.31	C12H2203	-	75.5631
Dihydrocitrinone	266.25	C13H14O6	163095	74.7005
1-(2-hydroxy-4,6-dimethoxyphenyl)ethanone	196.2	C10H12O4	66654	73.7083
Methylenomycin A	182.17	C9H10O4	10899285	72.9233
Holomycin	214.3	C7H6N2O2S2	10262683	72.5844
Dimethenamid	275.8	C12H18ClNO2S	91744	71.4274
Dodecamethylcyclohexasiloxane	444.92	C12H36O6Si6	10911	70.9502
2,4-bis(1,1-Dimethylethyl)-phenol	206.32	C14H22O	7311	70.7884
Acetylcarnitine	203.24	C9H17NO4	7045767	69.5001
Diethyltoluamide	191.27	C12H17NO	4284	69.027
Hydroxyectoine	158.15	C6H10N2O3	12011795	68.1951
P-tolyl-3-aminopropanoate	179	C10H13NO2	-	67.2134
Ectoine	142.156	C6H10N2O2	126041	64.7682
Citrinin	250.25	C13H14O5	54680783	63.7123
A21978C	1634.7	C73H103N17O26	16131420	53.7635
Benzoic acid	122.12	C6H5COOH	243	52.4901
2,2-Diethoxypropane	132.2	C7H16O2	-	51.4104
Methylenomycin B	122.16	C8H10O	3040648	47.7627
1,1-Diethoxyethane	118.174	C6H14O2	7765	46.6935
