# Supplementary material for: Anti-Vibrio parahaemolyticus compounds from Streptomyces parvus based on Pan-genome and subtractive proteomics
Source: Front Microbiol. 2023 Jul 6;14:1218176. doi: 10.3389/fmicb.2023.1218176 (PMC10361664; doi:10.3389/fmicb.2023.1218176)
Supplement: Supplementary file 1 [file Data_Sheet_1.zip › Table S5.XLS]

## Sheet: Sheet1
>CORE_REP|Org26_Gene3229#
>CORE_REP|Org47_Gene2579#
>CORE_REP|Org55_Gene4227#
>CORE_REP|Org17_Gene7539#
>CORE_REP|Org51_Gene2523#
>CORE_REP|Org31_Gene2339#
>CORE_REP|Org54_Gene3934#
>CORE_REP|Org16_Gene2243#
>CORE_REP|Org14_Gene4815#
>CORE_REP|Org14_Gene4814#
>CORE_REP|Org35_Gene3983#
>CORE_REP|Org54_Gene2486#
>CORE_REP|Org8_Gene2785#
>CORE_REP|Org15_Gene3715#
>CORE_REP|Org16_Gene2240#
>CORE_REP|Org50_Gene2631#
>CORE_REP|Org44_Gene4291#
>CORE_REP|Org35_Gene3839#
>CORE_REP|Org55_Gene4336#
>CORE_REP|Org14_Gene3256#
>CORE_REP|Org44_Gene4301#
>CORE_REP|Org7_Gene5160#
>CORE_REP|Org53_Gene4162#
>CORE_REP|Org47_Gene2568#
>CORE_REP|Org16_Gene1442#
>CORE_REP|Org15_Gene2453#
>CORE_REP|Org17_Gene2101#
>CORE_REP|Org39_Gene1683#
>CORE_REP|Org8_Gene462#
>CORE_REP|Org14_Gene691#
>CORE_REP|Org12_Gene2214#
>CORE_REP|Org7_Gene7214#
>CORE_REP|Org46_Gene8808#
>CORE_REP|Org15_Gene4319#
>CORE_REP|Org39_Gene1914#
>CORE_REP|Org47_Gene4566#
>CORE_REP|Org21_Gene1748#
>CORE_REP|Org21_Gene1785#
>CORE_REP|Org13_Gene3569#
>CORE_REP|Org46_Gene9778#
>CORE_REP|Org20_Gene1697#
>CORE_REP|Org8_Gene3633#
>CORE_REP|Org14_Gene3867#
>CORE_REP|Org9_Gene3569#
>CORE_REP|Org46_Gene3168#
>CORE_REP|Org50_Gene1843#
>CORE_REP|Org51_Gene3055#
>CORE_REP|Org35_Gene1799#
>CORE_REP|Org51_Gene4643#
>CORE_REP|Org4_Gene604#
